# Supplementary material for: Network Analysis of Gut Microbiome and Metabolome to Discover Microbiota-Linked Biomarkers in Patients Affected by Non-Small Cell Lung Cancer
Source: Int J Mol Sci. 2020 Nov 19;21(22):8730. doi: 10.3390/ijms21228730 (PMC7699235; doi:10.3390/ijms21228730)
Supplement: Supplementary file 1 [file ijms-21-08730-s001.zip]

Archive with 11 entries (11 files):
- Supplementary R1/Supplementary Figure S1_NMR_GC_OTUs.doc
- Supplementary R1/Supplementary Figure S2_ NMR_GC_OTUs.doc
- Supplementary R1/Supplementary Figure S3_R1.docx
- Supplementary R1/Supplementary Table S1_OTUs.xlsx
- Supplementary R1/Supplementary Table S2_GC MS data.xlsx
- Supplementary R1/Supplementary Table S3_NMR.xls
- Supplementary R1/Supplementary Table S4_WGCNA_modules_OTU_NMR_GCMS.xls
- Supplementary R1/Supplementary Table S5_WGCNA analysis.xlsx
- Supplementary R1/Supplementary Table S6_R1.docx
- Supplementary R1/Supplementary Table S7_features_R1.doc
- Supplementary R1/Supplemtary Text S1_Results NMR GC OTus.doc
