# Supplementary material for: Network Analysis of Gut Microbiome and Metabolome to Discover Microbiota-Linked Biomarkers in Patients Affected by Non-Small Cell Lung Cancer
Source: Int J Mol Sci. 2020 Nov 19;21(22):8730. doi: 10.3390/ijms21228730 (PMC7699235; doi:10.3390/ijms21228730)
Supplement: Supplementary file 1 [file ijms-21-08730-s001.zip › Supplementary R1/Supplementary Table S1_OTUs.xlsx]

## Sheet: OTUs_NSCLC_CTRL
#OTU ID	LC11_T0	LC13_T0	LC15_T0	LC1_T0	LC20_T0	LC21_T0	LC24_T0	LC2_T0	LC3_T0	LC8_T0	LC9_T0	ctrl_park_21	ctrl_park_22	ctrl_park_23	ctrl_park_24	ctrl_park_25	ctrl_park_26	ctrl_park_27	ctrl_park_28
k__Bacteria;p__Actinobacteria;c__Actinobacteria;o__Bifidobacteriales;f__Bifidobacteriaceae;g__Bifidobacteriumlongum	0.000539136	0.000113605	0.000148137	0.000449028	0.000237621	2.8067e-05	0.00155139	0.000476505	5.96754e-05	0.000905093	0.000141467	0.000226909	0.0040113	0.00188121	0.0145853	0.061772	0.000340136	0.0132353	0.000730097
k__Bacteria;p__Actinobacteria;c__Coriobacteriia;o__Coriobacteriales;f__Coriobacteriaceae;g__	0.00230861	0.00270381	0.0058329	0.00232678	0.000118811	2.8067e-05	0.00140285	0.00146026	0.00222788	0.00199403	0.000834654	0.000496362	0.00728189	0.00383766	0.0386313	0.0042581	0.00714286	0.00256023	0.0334447
k__Bacteria;p__Bacteroidetes;c__Bacteroidia;o__Bacteroidales;f__Bacteroidaceae;g__Bacteroides	0.018773	0.0315709	0.0101289	0.0334186	0.164196	0.0818715	0.0547111	0.028744	0.120942	0.0557198	0.19115	0.691007	0.032079	0.00950637	0.016622	0.197189	0.0717033	0.00726146	0.0204427
k__Bacteria;p__Bacteroidetes;c__Bacteroidia;o__Bacteroidales;f__Bacteroidaceae;g__Bacteroidescaccae	0.000317952	0.000193129	0.000740686	0.000503456	0.000148513	5.6134e-05	0.000264066	0.000322794	0.000656429	0.000664677	0.000240493	0.00329017	0.0005356	0.00179342	0.000880374	0.00444787	0.000876504	0.0025752	1.5534e-05
k__Bacteria;p__Bacteroidetes;c__Bacteroidia;o__Bacteroidales;f__Bacteroidaceae;g__Bacteroidesfragilis	0.00136858	0.0064187	0.0102955	0.00129266	0.000504945	0.000364871	0.00064366	0.000415021	0.00183004	0.000579825	0.0004244	0.0161956	3.41873e-05	0.0012416	0.000433617	0.00292966	0.000117739	5.98883e-05	1.5534e-05
k__Bacteria;p__Bacteroidetes;c__Bacteroidia;o__Bacteroidales;f__Bacteroidaceae;g__Bacteroidesuniformis	0.000525312	0.00085204	0.000536997	0.00155119	0.000326729	0.00454686	0.00366391	0.000768557	0.00105426	0.00196575	0.0057294	0.044077	0.00103701	0.0179718	0.028264	0.0158107	0.027224	0.00636313	0.00118058
k__Bacteria;p__Bacteroidetes;c__Bacteroidia;o__Bacteroidales;f__Porphyromonadaceae;g__Parabacteroidesdistasonis	0.000290304	0.000647551	0.000240723	0.000748381	5.94054e-05	0.00103848	0.000412603	0.000338165	0.00103437	0.000438404	0.000183907	0.00404181	4.5583e-05	0.0003637	3.94197e-05	0.00179101	0.00570382	0.000209609	1.5534e-05
k__Bacteria;p__Bacteroidetes;c__Bacteroidia;o__Bacteroidales;f__Rikenellaceae;g__	0.00406425	0.00303326	0.00135175	0.00371469	0.00157424	0.00328384	0.00178244	0.00295126	0.00652451	0.00407292	0.000735627	0.0237828	0.0128886	0.0119143	0.0253075	0.0398292	0.0207745	0.00392268	0.000264078
k__Bacteria;p__Bacteroidetes;c__Bacteroidia;o__Bacteroidales;f__[Barnesiellaceae];g__	0.00160358	0.00244252	0.00222206	0.00140151	0.00418808	0.00101041	0.0138634	0.000753186	0.00119351	0.00705689	0.00046684	0.0223363	0.000387456	0.0111744	0.00111689	0.0390464	0.00825484	0.00477609	4.66019e-05
k__Bacteria;p__Firmicutes;c__Bacilli;o__Lactobacillales;f__Streptococcaceae;g__Streptococcus	0.0017833	0.00429428	0.00051848	0.00266696	0.00044554	0.123411	0.000528131	0.000707072	0.00117362	0.026573	0.000693187	5.67271e-05	0.0299138	0.00584429	0.00689845	0.000747242	0.0183412	0.00643799	0.00615146
k__Bacteria;p__Firmicutes;c__Clostridia;o__Clostridiales;Other;Other	0.0185794	0.00937244	0.00357381	0.0187639	0.0308017	0.0123214	0.17699	0.0978065	0.230228	0.123729	0.00328203	0.00103527	0.0105411	0.00367463	0.00421791	0.00775709	0.0053506	0.00802503	0.00633786
k__Bacteria;p__Firmicutes;c__Clostridia;o__Clostridiales;f__;g__	0.184799	0.132123	0.0648285	0.0660344	0.0509698	0.0611861	0.115001	0.0454063	0.076663	0.118115	0.113654	0.00534653	0.0588363	0.0993278	0.0727688	0.0870952	0.0534014	0.203246	0.103643
k__Bacteria;p__Firmicutes;c__Clostridia;o__Clostridiales;f__Christensenellaceae;g__	0.0037463	0.00446469	0.00925857	0.00175529	0.0409006	0.00193662	0.0116849	0.00233641	0.00284453	0.00379008	0.00220688	0.000141818	0.00585742	0.00683506	0.00207611	0.00136401	0.00773155	0.00401252	1.5534e-05
k__Bacteria;p__Firmicutes;c__Clostridia;o__Clostridiales;f__Clostridiaceae;Other	0.000387072	0.000613469	0.000111103	0.0017689	0.000267324	0.00159982	0.000346586	0.000230567	7.95672e-05	0.000395978	5.65867e-05	0.000113454	0.000102562	0.000564362	0.00118259	0.000510023	0.00018315	0.00152715	0.00144466
k__Bacteria;p__Firmicutes;c__Clostridia;o__Clostridiales;f__Clostridiaceae;g__	0.00146534	0.000738435	0.00077772	0.00190497	0.000267324	0.000898145	0.000544635	0.00199825	0.000915022	0.00784885	0.0008488	0.000283636	0.00177774	0.00739942	0.0165432	0.015277	0.00175301	0.00541989	0.00354175
k__Bacteria;p__Firmicutes;c__Clostridia;o__Clostridiales;f__Clostridiaceae;g__Clostridium	0.000566784	0.00085204	0.000999926	0.00296631	0.00160394	0.000336804	0.00250862	0.00255161	0.00115372	0.000325268	0.00012732	0.00151745	0.00609673	0.00136701	0.000275938	0.00348713	0.00175301	0.00541989	0.000201942
k__Bacteria;p__Firmicutes;c__Clostridia;o__Clostridiales;f__Lachnospiraceae;Other	0.0184274	0.0188358	0.00553663	0.117713	0.00742567	0.00437846	0.0119325	0.0619149	0.0125318	0.00345067	0.00622454	0.00748798	0.0160566	0.00369971	0.00909282	0.00984462	0.00710361	0.0144481	0.072435
k__Bacteria;p__Firmicutes;c__Clostridia;o__Clostridiales;f__Lachnospiraceae;g__	0.357447	0.0941334	0.0501815	0.39222	0.190097	0.025541	0.0273143	0.0267611	0.0365014	0.086804	0.0550023	0.017784	0.366658	0.0218722	0.0246768	0.105337	0.0931319	0.0721954	0.0534214
k__Bacteria;p__Firmicutes;c__Clostridia;o__Clostridiales;f__Lachnospiraceae;g__Anaerostipes	0.000497664	0.0102699	0.000277757	0.000938878	0.000178216	0.000252603	0.000181545	0.00205973	0.000755888	0.000197989	0.00188151	0.00351708	0.000148145	0.000426407	0.00254914	0.00587119	0.00279958	0.00142235	0.000699029
k__Bacteria;p__Firmicutes;c__Clostridia;o__Clostridiales;f__Lachnospiraceae;g__Blautia	0.00326246	0.00248796	0.00166654	0.021703	0.00273265	0.0339892	0.00234358	0.00395038	0.0270727	0.000989945	0.000664894	0.000694907	0.00128772	0.00125414	0.00650426	0.00212312	0.00198849	0.00592894	0.0234563
k__Bacteria;p__Firmicutes;c__Clostridia;o__Clostridiales;f__Lachnospiraceae;g__Coprococcus	0.0238879	0.00273789	0.00535146	0.00329288	0.00178216	0.00325577	0.00262415	0.0012758	0.00250637	0.00763672	0.000707334	0.000723271	0.0110197	0.00435186	0.0110507	0.00144704	0.012428	0.00844425	0.0247767
k__Bacteria;p__Firmicutes;c__Clostridia;o__Clostridiales;f__Lachnospiraceae;g__Dorea	0.00258509	0.00286286	0.0032405	0.0142737	0.00537618	0.0167841	0.00245911	0.115499	0.00330204	0.00550127	0.00206541	0.00106363	0.00358966	0.00293468	0.00454641	0.00666588	0.0122187	0.00426704	0.0377942
k__Bacteria;p__Firmicutes;c__Clostridia;o__Clostridiales;f__Lachnospiraceae;g__Lachnospira	0.00105062	0.00413524	0.000555514	0.00721167	0.00819794	0.00103848	0.00110577	0.00459597	0.00204885	0.00089095	0.00072148	1.41818e-05	0.000923056	0.000589445	0.00214181	0.000498162	0.00190999	0.00188648	0.000217476
k__Bacteria;p__Firmicutes;c__Clostridia;o__Clostridiales;f__Lachnospiraceae;g__Roseburia	0.00124416	0.00145415	0.000314791	0.00382355	0.000178216	0.0149878	0.00184846	0.00147563	0.000497295	0.00162634	0.00046684	0.000382908	0.00436457	0.000175579	0.000630716	0.0045902	0.000536368	0.00229073	0.000341748
k__Bacteria;p__Firmicutes;c__Clostridia;o__Clostridiales;f__Lachnospiraceae;g__[Ruminococcus]	0.00076032	0.00101109	0.00149989	0.00106134	8.9108e-05	0.000140335	0.000396098	0.000691701	0.00153167	0.000466688	0.000537574	0.000609817	0.000444434	0.000852814	0.000998633	0.000320247	0.00150445	0.0019314	0.000776699
k__Bacteria;p__Firmicutes;c__Clostridia;o__Clostridiales;f__Lachnospiraceae;g__[Ruminococcus]gnavus	0.00282009	0.00101109	0.000759203	0.00167365	8.9108e-05	0.00106655	0.0176924	0.00762408	0.00324236	0.00239001	0.00104685	0.000623998	0.0103359	0.0003637	0.000670136	0.000545606	0.0032967	0.00167687	0.00268738
k__Bacteria;p__Firmicutes;c__Clostridia;o__Clostridiales;f__Ruminococcaceae;Other	0.000926208	0.00148823	0.00748093	0.00304795	0.00264354	0.00917792	0.0228252	0.00292052	0.000795672	0.00175362	0.000325373	0.000850907	0.00744143	0.00319805	0.00128771	0.00222987	0.00320513	0.00221587	0.000124272
k__Bacteria;p__Firmicutes;c__Clostridia;o__Clostridiales;f__Ruminococcaceae;g__	0.172385	0.170272	0.715021	0.0876422	0.141474	0.300486	0.302058	0.473016	0.206835	0.233981	0.138821	0.0556209	0.126333	0.272349	0.114383	0.160918	0.156031	0.269962	0.324583
k__Bacteria;p__Firmicutes;c__Clostridia;o__Clostridiales;f__Ruminococcaceae;g__Faecalibacteriumprausnitzii	0.00938649	0.0130192	0.00231464	0.00702117	0.00142573	0.0028067	0.000412603	0.00511859	0.00465468	0.104708	0.00478158	0.0138414	0.0411159	0.0202794	0.00134027	0.0176017	0.00837258	0.0238655	0.00483107
k__Bacteria;p__Firmicutes;c__Clostridia;o__Clostridiales;f__Ruminococcaceae;g__Oscillospira	0.0487019	0.0273107	0.00874009	0.01807	0.00371283	0.00477139	0.00485221	0.0101296	0.0816757	0.0189645	0.00755432	0.018337	0.0109627	0.0197652	0.00871176	0.0138892	0.0185767	0.0100463	0.00133592
k__Bacteria;p__Firmicutes;c__Clostridia;o__Clostridiales;f__Ruminococcaceae;g__Ruminococcus	0.0135613	0.00691857	0.00485149	0.00698035	0.0391184	0.00322771	0.0299549	0.00410409	0.0200708	0.0469375	0.019197	0.00494944	0.0103473	0.00823969	0.00613634	0.00983276	0.00661957	0.031097	0.00529709
k__Bacteria;p__Firmicutes;c__Clostridia;o__Clostridiales;f__Veillonellaceae;g__Dialister	0.00157594	0.00682768	0.00340716	0.00317041	0.00196038	0.000392938	0.000759189	0.00293589	0.00155156	0.00247486	0.00138637	0.0130189	0.0259823	0.0159025	0.00756859	0.03123	1.30822e-05	2.99442e-05	1.5534e-05
k__Bacteria;p__Proteobacteria;c__Gammaproteobacteria;o__Enterobacteriales;f__Enterobacteriaceae;g__	0.00834969	0.0206762	0.00222206	0.00208186	0.000564351	0.00120688	0.00231057	0.00198288	0.00133275	0.00209303	0.000905387	0.00398508	0.0213898	0.00448982	0.000289078	0.00023722	0.00252486	0.00164693	0.000699029
k__Bacteria;p__Verrucomicrobia;c__Verrucomicrobiae;o__Verrucomicrobiales;f__Verrucomicrobiaceae;g__Akkermansiamuciniphila	0.00514253	0.00343088	0.00492556	0.0062864	0.00525737	0.00962699	0.000115529	0.00594863	0.0480785	0.00537399	0.00130149	1.41818e-05	0.0446144	0.148277	0.261773	0.0181236	0.109328	0.08311	0.00375922
k__Bacteria;p__Actinobacteria;c__Actinobacteria;o__Bifidobacteriales;f__Bifidobacteriaceae;Other	0.00131328	0.00020449	7.40686e-05	0.0476514	8.9108e-05	0.00171209	6.60164e-05	6.14845e-05	0.000278485	0.000395978	0.00792214	0	0.000923056	0.000765025	0.000748975	0.0033448	0.000104657	0.00157207	0.000170874
k__Bacteria;p__Actinobacteria;c__Actinobacteria;o__Bifidobacteriales;f__Bifidobacteriaceae;g__Bifidobacterium	0.042177	0.320004	0.00238871	0.0027486	0.00368313	0.00350838	0.00993547	0.0270993	0.0164903	0.00548712	0.123755	0	0.00490017	0.00813936	0.00659624	0.0185506	0.00133438	0.00860894	0.00782913
k__Bacteria;p__Actinobacteria;c__Actinobacteria;o__Bifidobacteriales;f__Bifidobacteriaceae;g__Bifidobacteriumadolescentis	0.000774144	0.000806598	0.00303681	0.000693953	0.00160394	0.00028067	0.000940734	0.000753186	0.000457511	0.000183847	0.000183907	0	0.00164099	0.00156767	0.0035215	0.00926343	0.000104657	0.00595889	0.000295146
k__Bacteria;p__Actinobacteria;c__Coriobacteriia;o__Coriobacteriales;f__Coriobacteriaceae;g__Collinsellaaerofaciens	9.6768e-05	0.000147687	0.000111103	0.000122462	2.97027e-05	8.42011e-05	1.65041e-05	0.000153711	0.000298377	0.000141421	7.07334e-05	0	0.000227915	0.00099077	0.0122201	0.000154193	0.00153061	0.00522525	0.0776078
k__Bacteria;p__Bacteroidetes;c__Bacteroidia;o__Bacteroidales;Other;Other	5.5296e-05	0.000374898	0.000462929	0.000136069	2.97027e-05	0.000224536	8.25205e-05	7.68557e-05	0.000954806	9.89945e-05	1.41467e-05	0.00263781	0.000421643	6.27069e-05	0.000105119	0.000320247	0.00112507	0.000149721	0
k__Bacteria;p__Bacteroidetes;c__Bacteroidia;o__Bacteroidales;f__Bacteroidaceae;g__Bacteroidesovatus	8.2944e-05	0.00021585	0.000240723	0.000585098	8.9108e-05	0.000140335	0.000165041	0.000599474	0.000139243	0.00041012	0	0.0237828	0.000284894	3.76242e-05	0.000578156	0.00149448	0.00096808	0.00149721	0.000326214
k__Bacteria;p__Bacteroidetes;c__Bacteroidia;o__Bacteroidales;f__Porphyromonadaceae;g__Parabacteroides	0.00644198	0.00274925	0.00124065	0.0131987	0.000207919	0.00115075	0.00127082	0.00106061	0.00272518	0.00135764	0.000707334	0.00337526	0.00507111	0.00195646	0.000210239	0.0105088	0.0425824	0.00380291	0
k__Bacteria;p__Bacteroidetes;c__Bacteroidia;o__Bacteroidales;f__Prevotellaceae;g__Prevotellacopri	0.000870912	0.00229483	0.000666617	0.001973	0.000207919	0.00120688	0.0011883	0.000983753	0.0012134	0.000919235	0.00159857	1.41818e-05	0.020387	2.50828e-05	0	2.3722e-05	0.0937598	0.0664311	1.5534e-05
k__Bacteria;p__Bacteroidetes;c__Bacteroidia;o__Bacteroidales;f__[Odoribacteraceae];g__Butyricimonas	0.0003456	0.000590748	0.000277757	0.000272138	0.000118811	0.000224536	0.000660164	0.000322794	0.000318269	0.000395978	0.00072148	1.41818e-05	0.000615371	0.0007274	0.000302218	0.00072352	0.00213239	0.000703688	0
k__Bacteria;p__Firmicutes;c__Bacilli;o__Turicibacterales;f__Turicibacteraceae;g__Turicibacter	0.000317952	0.00042034	0.000148137	0.000612312	8.9108e-05	0.0227343	6.60164e-05	0.00373519	7.95672e-05	0.00446889	0.000155613	0	0.00037606	0.000915521	0.00283822	0.0018859	6.54108e-05	0.000149721	3.1068e-05
k__Bacteria;p__Firmicutes;c__Clostridia;o__Clostridiales;f__Clostridiaceae;g__SMB53	1.3824e-05	6.81632e-05	3.70343e-05	0.000666739	0.000118811	0.000224536	0.000214553	1.53711e-05	3.97836e-05	2.82841e-05	7.07334e-05	0	0.000250707	0.000953145	0.00123515	0.000213498	0.000196232	0.00306928	0.00268738
k__Bacteria;p__Firmicutes;c__Clostridia;o__Clostridiales;f__Dehalobacteriaceae;g__Dehalobacterium	0.00230861	0.00224939	0.000148137	0.00152398	8.9108e-05	0.000308737	6.60164e-05	0.000860784	0.00105426	0.000650535	0.00738456	0	0.000957243	0.00456506	0.00249658	0.00153007	0.00261643	0.00356335	0.000481553
k__Bacteria;p__Firmicutes;c__Clostridia;o__Clostridiales;f__Lachnospiraceae;g__Roseburiafaecis	0.000677376	0.000227211	3.70343e-05	0.000190497	0	2.8067e-05	0.000297074	3.07423e-05	0.00033816	0.000141421	2.82933e-05	0.000226909	0.00633604	0.000438949	0.000183959	0.00461392	0.000954997	0.000658771	0.00107184
k__Bacteria;p__Firmicutes;c__Clostridia;o__Clostridiales;f__Peptostreptococcaceae;g__	0.000179712	0.000533945	9.25857e-05	0.000217711	2.97027e-05	0	8.25205e-05	9.22268e-05	0.000119351	0.000311126	1.41467e-05	0.000482181	0.0013333	0.0102338	0.0263718	0.00186218	0.00160911	0.0195236	0.0643883
k__Bacteria;p__Firmicutes;c__Clostridia;o__Clostridiales;f__Ruminococcaceae;g__Anaerotruncus	0.000152064	0.000704353	0.00148137	0.000571491	0.000326729	0.000140335	0.00125431	0.00278218	0.00055697	0.00434162	8.488e-05	0.000184363	1.13958e-05	0.000263369	0	0.000106749	0.00728676	0.000209609	4.66019e-05
k__Bacteria;p__Firmicutes;c__Clostridia;o__Clostridiales;f__Veillonellaceae;g__Veillonelladispar	0.000995327	0.00117014	0.00012962	0.000666739	0.000118811	0.000252603	0.000379594	0.000553361	0.000576862	0.000509115	0.0004244	0.000723271	0.00202844	3.76242e-05	0.000105119	7.11659e-05	0.00164835	0.00125765	0
k__Bacteria;p__Firmicutes;c__Clostridia;o__Clostridiales;f__[Mogibacteriaceae];g__	0.000497664	0.000749796	0.000148137	0.00053067	8.9108e-05	0	0.000297074	0.000153711	0.000497295	0.000452546	0.0002122	0.000198545	0.000923056	0.000877897	0.00120887	0.00126913	0.00511512	0.00410235	0.0134058
k__Bacteria;p__Firmicutes;c__Erysipelotrichi;o__Erysipelotrichales;f__Erysipelotrichaceae;g__	0.000566784	0.00020449	0.000185171	0.00151037	0	5.6134e-05	0.000148537	0.000230567	9.94589e-05	8.48524e-05	2.82933e-05	0.000467999	0.000353268	0.000489114	0.00161621	0.00023722	0.000104657	0.000733632	0.016901
k__Bacteria;p__Firmicutes;c__Erysipelotrichi;o__Erysipelotrichales;f__Erysipelotrichaceae;g__Holdemania	9.6768e-05	9.08843e-05	0.000722169	0.000149676	5.94054e-05	0	0.000478619	0.000599474	0.000258593	0.000155563	0.000113173	0.000212727	3.41873e-05	0.000112872	1.31399e-05	7.11659e-05	0.000156986	4.49162e-05	0.00023301
k__Bacteria;p__Proteobacteria;c__Betaproteobacteria;o__Burkholderiales;f__Alcaligenaceae;g__Sutterella	0.000525312	0.000590748	0.00090734	0.000680346	0.00406927	0.000140335	0.00132033	0.000507247	0.000656429	0.000452546	0.00025464	0.00238254	0.00123074	0.000137955	7.88395e-05	0.000711659	0.000274725	0.00317408	0
k__Archaea;p__Euryarchaeota;c__Methanobacteria;o__Methanobacteriales;f__Methanobacteriaceae;g__Methanobrevibacter	0.00013824	0.000363537	5.55514e-05	8.16415e-05	0	8.42011e-05	6.60164e-05	0.000107598	0.000119351	5.65683e-05	9.90267e-05	0	0.00280335	0.15757	0.194103	0.0162496	0.0225013	0.00107799	0.000248544
k__Bacteria;p__Actinobacteria;c__Actinobacteria;o__Actinomycetales;f__Actinomycetaceae;g__Actinomyces	0.000649728	0.000284013	1.85171e-05	0.0011702	0.000178216	0.000252603	0	0.000230567	0.00159134	0.000127279	0.000268787	0	0.000546996	0.000351159	0.000275938	1.1861e-05	0.000732601	5.98883e-05	0.000714563
k__Bacteria;p__Bacteroidetes;c__Bacteroidia;o__Bacteroidales;f__Prevotellaceae;g__Prevotella	0.000290304	0.000568027	0.000870306	0.00193218	0.0022277	0.000645542	0.000379594	0.000384278	0.0021682	0.000763672	0.000353667	1.41818e-05	0.00560671	0.041813	0.000262798	0	0.000510204	1.49721e-05	0
k__Bacteria;p__Bacteroidetes;c__Bacteroidia;o__Bacteroidales;f__S24-7;g__	0.000235008	0.000249932	0.000111103	0.00194579	2.97027e-05	0	8.25205e-05	0.000153711	0.000358052	0.000226273	4.244e-05	2.83636e-05	0.000672349	0.000112872	1.31399e-05	0.000699798	0.000261643	1.49721e-05	0
k__Bacteria;p__Firmicutes;c__Bacilli;o__Lactobacillales;f__Lactobacillaceae;g__Lactobacillus	0.00508723	0.00977006	0.0045367	0.010314	0.0218018	0.124112	0.026357	0.00765483	0.0192553	0.0013435	0.00189565	0	0.000706537	0	0.000985494	4.7444e-05	0.000209314	0.0188049	0.00023301
k__Bacteria;p__Firmicutes;c__Clostridia;o__Clostridiales;f__Christensenellaceae;g__Christensenella	0.000373248	0.000386258	0.000148137	0.000285745	0.000178216	0	1.65041e-05	3.07423e-05	5.96754e-05	0.000240415	8.488e-05	0.000226909	0.000558392	0.000100331	0.00110375	9.48879e-05	0.000353218	0.00167687	0
k__Bacteria;p__Firmicutes;c__Clostridia;o__Clostridiales;f__Lachnospiraceae;g__Coprococcuseutactus	0.000470016	0.000249932	0.000203689	0.024057	0.233938	0.000336804	8.25205e-05	0.000184454	0.000755888	0.0598917	0.000183907	0	0.000102562	2.50828e-05	2.62798e-05	0.00231289	0.0012428	0.0102708	0
k__Bacteria;p__Firmicutes;c__Clostridia;o__Clostridiales;f__Ruminococcaceae;g__Ruminococcusbromii	9.6768e-05	6.81632e-05	0.000166654	2.72138e-05	2.97027e-05	0.000224536	3.30082e-05	1.53711e-05	1.98918e-05	8.48524e-05	0	0	0.0315093	0.00803903	0.0204983	0.0134029	0.000954997	1.49721e-05	0.00127379
k__Bacteria;p__Firmicutes;c__Clostridia;o__Clostridiales;f__Veillonellaceae;g__	0.000165888	0.000488503	0.000148137	0.000952485	2.97027e-05	0.000533273	0.000264066	0.000292052	0.000497295	0.00041012	4.244e-05	0	0.000113958	0.00265877	0	0.000201637	0.000222397	0.000224581	1.5534e-05
k__Bacteria;p__Firmicutes;c__Clostridia;o__Clostridiales;f__Veillonellaceae;g__Phascolarctobacterium	0.00157594	0.0017836	0.00038886	0.00338812	0.000118811	0.00101041	0.000792197	0.000384278	0.000377944	0.00147078	0.000183907	0	0.000387456	0.0117513	0.000197099	0.00151821	0.00345369	0.000553967	0
k__Bacteria;p__Proteobacteria;c__Gammaproteobacteria;o__Enterobacteriales;f__Enterobacteriaceae;Other	8.2944e-05	6.81632e-05	7.40686e-05	0.000489849	8.9108e-05	2.8067e-05	8.25205e-05	0.000107598	0.000139243	7.07104e-05	4.244e-05	7.09089e-05	0.000159541	0.000137955	1.31399e-05	0	5.23286e-05	1.49721e-05	0
k__Bacteria;p__Actinobacteria;c__Coriobacteriia;o__Coriobacteriales;f__Coriobacteriaceae;g__Collinsella	1.3824e-05	3.40816e-05	0.000166654	4.08208e-05	8.9108e-05	2.8067e-05	0.000214553	1.53711e-05	5.96754e-05	1.41421e-05	0	0	1.13958e-05	0.000100331	0.000775255	0	0.000313972	0.000613855	0.00413204
k__Bacteria;p__Actinobacteria;c__Coriobacteriia;o__Coriobacteriales;f__Coriobacteriaceae;g__Slackia	4.1472e-05	0.000249932	0.00357381	0.000367387	0.000356432	0	3.30082e-05	0.000292052	9.94589e-05	0.000155563	0.0002122	0	0.00142447	0.00175579	0.0134947	0.000296525	0.0104657	0.00134749	0
k__Bacteria;p__Bacteroidetes;c__Bacteroidia;o__Bacteroidales;f__Bacteroidaceae;Other	0.00027648	0.000272653	0.000166654	0.00035378	2.97027e-05	0	4.95123e-05	0.000215196	0.000377944	0.000622251	0.000113173	0.00236836	4.5583e-05	0.000125414	0.000262798	0.00123354	0.000549451	0	0
k__Bacteria;p__Bacteroidetes;c__Bacteroidia;o__Bacteroidales;f__Rikenellaceae;Other	2.7648e-05	0.000954285	0.000222206	4.08208e-05	2.97027e-05	0.000813944	0.00407651	0.00262846	0.00517187	0.00033941	1.41467e-05	0.000113454	0	0.000526738	0	0.000201637	0.000209314	8.98325e-05	0
k__Bacteria;p__Firmicutes;c__Bacilli;o__Lactobacillales;f__Enterococcaceae;g__Enterococcus	0.000165888	5.68027e-05	0.000111103	0.000231318	0	0	0.000231057	0.00478042	0.000139243	0.000127279	4.244e-05	7.09089e-05	0	0.000827732	2.62798e-05	1.1861e-05	3.92465e-05	1.49721e-05	7.76699e-05
k__Bacteria;p__Firmicutes;c__Clostridia;o__Clostridiales;f__Lachnospiraceae;g__Epulopiscium	0.000110592	0.000102245	0.000185171	0.000312959	0	0.000196469	0.000115529	1.53711e-05	0.000198918	0.000127279	2.82933e-05	0	0.000512809	3.76242e-05	2.62798e-05	5.93049e-05	0.000104657	0	1.5534e-05
k__Bacteria;p__Firmicutes;c__Clostridia;o__Clostridiales;f__Veillonellaceae;g__Acidaminococcus	0.000373248	0.000579387	0.00403674	0.00210907	0.00715834	5.6134e-05	0.00506676	0.00106061	0.00344128	0.000806098	0.000226347	0	0.00327058	0.00311026	0	0	0.00528519	0.00528514	0.000201942
k__Bacteria;p__Firmicutes;c__Erysipelotrichi;o__Erysipelotrichales;f__Erysipelotrichaceae;g__[Eubacterium]biforme	0.000179712	0.00140871	0.000351826	0.000285745	0.000237621	0.00028067	0.000231057	0.000645588	0.00268539	0.000325268	4.244e-05	0.000467999	0.00943568	0	0	0.0105563	1.30822e-05	0	1.5534e-05
k__Bacteria;p__Proteobacteria;c__Deltaproteobacteria;o__Desulfovibrionales;f__Desulfovibrionaceae;g__Desulfovibrio	0.00027648	0.000602109	5.55514e-05	0.000258532	0.000148513	5.6134e-05	0.0202505	0.000553361	0.000179026	0.000282841	7.07334e-05	0	0.000284894	0.00367463	0	0.00381924	0.00206698	0.00197631	0
k__Bacteria;p__Actinobacteria;c__Coriobacteriia;o__Coriobacteriales;f__Coriobacteriaceae;g__Adlercreutzia	1.3824e-05	5.68027e-05	5.55514e-05	4.08208e-05	0	0	6.60164e-05	4.61134e-05	0.000298377	7.07104e-05	0	1.41818e-05	2.27915e-05	3.76242e-05	0.00101177	3.5583e-05	0	5.98883e-05	0.00023301
k__Bacteria;p__Actinobacteria;c__Coriobacteriia;o__Coriobacteriales;f__Coriobacteriaceae;g__Eggerthellalenta	0.00013824	0.000261292	0	0.000340173	2.97027e-05	8.42011e-05	0.000181545	0.000122969	0.000198918	0.00033941	0.000113173	8.50907e-05	0	0	0.000170819	0	3.92465e-05	7.48604e-05	0.000636893
k__Bacteria;p__Bacteroidetes;c__Bacteroidia;o__Bacteroidales;f__Bacteroidaceae;g__Bacteroideseggerthii	0.000124416	0.00084068	0.000407377	0.000380994	5.94054e-05	2.8067e-05	6.60164e-05	0.000630217	0.000238701	0.00041012	9.90267e-05	0.00024109	0.000102562	0	0	0.000747242	0.00111198	0	0
k__Bacteria;p__Bacteroidetes;c__Bacteroidia;o__Bacteroidales;f__[Odoribacteraceae];g__Odoribacter	0.000456192	9.08843e-05	3.70343e-05	5.44277e-05	5.94054e-05	5.6134e-05	0.000247562	0	0	4.24262e-05	1.41467e-05	0.00276545	0.000615371	0.000514197	0.000183959	0.000213498	0	1.49721e-05	0
k__Bacteria;p__Bacteroidetes;c__Bacteroidia;o__Bacteroidales;f__[Paraprevotellaceae];g__	0.00013824	0.000147687	0.000148137	0.000122462	0	8.42011e-05	4.95123e-05	0	0.000915022	7.07104e-05	0	1.41818e-05	3.41873e-05	0.00585683	0.00487491	0.0134622	0	1.49721e-05	3.1068e-05
k__Bacteria;p__Firmicutes;c__Bacilli;o__Lactobacillales;Other;Other	0.00221184	0.00152231	0.00122213	0.00088445	0.00674251	0.000926212	0.0326616	0.00336628	0.00545035	0.00622251	0.208791	0	0	0	1.31399e-05	0	5.23286e-05	1.49721e-05	4.66019e-05
k__Bacteria;p__Firmicutes;c__Clostridia;o__Clostridiales;f__Veillonellaceae;Other	5.5296e-05	2.27211e-05	9.25857e-05	0.000122462	0	0	3.30082e-05	0.000107598	0.000298377	1.41421e-05	2.82933e-05	0	6.83745e-05	0.000188121	1.31399e-05	3.5583e-05	0.000143904	5.98883e-05	0
k__Bacteria;p__Firmicutes;c__Clostridia;o__Clostridiales;f__Veillonellaceae;g__Megasphaera	0.000677376	0.00174952	1.85171e-05	0.00263974	5.94054e-05	0	0.000907726	0.000215196	0.000119351	0.000735388	0.000155613	2.83636e-05	0.000820494	5.01655e-05	0	0	0.00716902	0	7.76699e-05
k__Bacteria;p__Bacteroidetes;c__Bacteroidia;o__Bacteroidales;f__Bacteroidaceae;g__Bacteroidesplebeius	1.3824e-05	0.000170408	0	0.000122462	2.97027e-05	0	0.000132033	0	1.98918e-05	0.000113137	5.65867e-05	1.41818e-05	1.13958e-05	0.000125414	0.000643856	0	0.0122841	0.000344358	0
k__Bacteria;p__Bacteroidetes;c__Bacteroidia;o__Bacteroidales;f__[Paraprevotellaceae];g__Paraprevotella	1.3824e-05	3.40816e-05	5.55514e-05	5.44277e-05	2.97027e-05	0	0	0.000845412	5.96754e-05	4.24262e-05	1.41467e-05	0	0.000421643	0	0	0.000996323	0.000523286	0.00170682	0.000108738
k__Bacteria;p__Firmicutes;c__Clostridia;o__Clostridiales;f__Lachnospiraceae;g__Lachnobacterium	0.00020736	9.08843e-05	5.55514e-05	0.000312959	0	0	1.65041e-05	9.22268e-05	1.98918e-05	0	2.82933e-05	0	0.00637023	0.000100331	1.31399e-05	3.5583e-05	0.000143904	0.000943241	0
k__Bacteria;p__Firmicutes;c__Erysipelotrichi;o__Erysipelotrichales;f__Erysipelotrichaceae;g__Bulleidia	0.0065111	0.0326956	0.000203689	0.000449028	0	5.6134e-05	1.65041e-05	0.00185991	0.000397836	2.82841e-05	0.000311227	0	0	0.000150497	7.88395e-05	0	2.61643e-05	0	3.1068e-05
k__Bacteria;p__Firmicutes;c__Erysipelotrichi;o__Erysipelotrichales;f__Erysipelotrichaceae;g__Catenibacterium	0.0003456	0.00102245	0.000296274	0.000340173	0.000594054	0.000392938	0.000544635	0.000415021	0.00125318	0.00149906	0.001061	0	2.27915e-05	0	0	0	0.035034	1.49721e-05	0
k__Bacteria;p__Proteobacteria;c__Deltaproteobacteria;o__Desulfovibrionales;f__Desulfovibrionaceae;g__Bilophila	0.000304128	0.000556666	3.70343e-05	0.00121102	2.97027e-05	0	0	0.000215196	0.00616645	5.65683e-05	0.000480987	0.000127636	0	6.27069e-05	0	0.000166054	0.000876504	7.48604e-05	0
k__Bacteria;p__Synergistetes;c__Synergistia;o__Synergistales;f__Synergistaceae;Other	0.000525312	0.000272653	7.40686e-05	1.36069e-05	0	0	4.95123e-05	0.000169082	5.96754e-05	0.000268699	4.244e-05	0	0.000159541	0.00376242	0.000131399	0.00023722	0.00364992	0	0
k__Bacteria;p__Actinobacteria;c__Coriobacteriia;o__Coriobacteriales;f__Coriobacteriaceae;g__Atopobium	4.1472e-05	1.13605e-05	0	2.72138e-05	2.97027e-05	0	4.95123e-05	0	1.98918e-05	5.65683e-05	0	0	0.000205124	0.00135447	0.00136655	0	9.15751e-05	0.000269497	0.000326214
k__Bacteria;p__Bacteroidetes;c__Bacteroidia;o__Bacteroidales;f__;g__	0.00013824	0.000147687	0.000111103	0.000449028	0	5.6134e-05	4.95123e-05	0.000107598	0.000159134	0.000169705	9.90267e-05	0	0.00162959	0.000175579	0	0	0	1.49721e-05	0
k__Bacteria;p__Firmicutes;c__Bacilli;o__Lactobacillales;f__Carnobacteriaceae;g__Granulicatella	9.6768e-05	0.000147687	1.85171e-05	1.36069e-05	0	0	0	6.14845e-05	0	5.65683e-05	1.41467e-05	0	7.97703e-05	3.76242e-05	0.000105119	0	0.000235479	0.000134749	0.000434951
k__Bacteria;p__Firmicutes;c__Clostridia;o__Clostridiales;f__Lachnospiraceae;g__[Ruminococcus]torques	0	2.27211e-05	9.25857e-05	0.00053067	5.94054e-05	0	0	1.53711e-05	9.94589e-05	1.41421e-05	1.41467e-05	0.000113454	2.27915e-05	0	3.94197e-05	0	0	0.000119777	6.21359e-05
k__Bacteria;p__Firmicutes;c__Clostridia;o__Clostridiales;f__Peptococcaceae;g__Peptococcus	0.000511488	0.00134054	0.00127768	0.000952485	0.000326729	5.6134e-05	0	0.00101449	0.00139243	0.00200817	0.0554974	0	0	0.00163038	0	0	0	1.49721e-05	0.0621981
k__Bacteria;p__Bacteroidetes;c__Bacteroidia;o__Bacteroidales;f__Bacteroidaceae;g__Bacteroidescoprophilus	9.6768e-05	0.000340816	7.40686e-05	0.000244925	2.97027e-05	0	3.30082e-05	6.14845e-05	5.96754e-05	0.000226273	7.07334e-05	0	0	0	1.31399e-05	0	0.0178702	0	0
k__Bacteria;p__Firmicutes;c__Bacilli;o__Lactobacillales;f__Enterococcaceae;g__Enterococcuscecorum	2.7648e-05	0.000181769	5.55514e-05	2.72138e-05	0	0	1.65041e-05	7.68557e-05	0	8.48524e-05	7.07334e-05	0	0	0.000137955	1.31399e-05	0	2.61643e-05	1.49721e-05	0
k__Bacteria;p__Firmicutes;c__Clostridia;o__Clostridiales;f__[Tissierellaceae];g__Anaerococcus	4.1472e-05	1.13605e-05	0.000166654	6.80346e-05	8.9108e-05	0	0	9.22268e-05	0.000437619	0.000353552	0.00861532	0	1.13958e-05	1.25414e-05	1.31399e-05	0	0	0	0
k__Bacteria;p__Proteobacteria;c__Gammaproteobacteria;o__Pasteurellales;f__Pasteurellaceae;g__Haemophilusparainfluenzae	0	6.81632e-05	1.85171e-05	0.000108855	0	0	6.60164e-05	3.07423e-05	3.97836e-05	0.000424262	0	7.09089e-05	0.000866077	0	0	1.1861e-05	0.00126897	0.000419218	0
k__Bacteria;p__Synergistetes;c__Synergistia;o__Synergistales;f__Dethiosulfovibrionaceae;g__Pyramidobacterpiscolens	0.000456192	7.95238e-05	7.40686e-05	0.00263974	8.9108e-05	0.0235763	0.00130382	0.000491876	1.98918e-05	0.00048083	2.82933e-05	0	0	0	0	0	0.000457875	0	0
k__Bacteria;p__Actinobacteria;c__Actinobacteria;o__Bifidobacteriales;f__Bifidobacteriaceae;g__Bifidobacteriumpseudolongum	2.7648e-05	0	3.70343e-05	1.36069e-05	0	0	1.65041e-05	0	0	0	0	0	2.27915e-05	8.77897e-05	3.94197e-05	9.48879e-05	1.30822e-05	0.000134749	9.32039e-05
k__Bacteria;p__Bacteroidetes;c__Bacteroidia;o__Bacteroidales;f__Porphyromonadaceae;Other	0.000152064	0	1.85171e-05	0	2.97027e-05	0.000168402	0	3.07423e-05	1.98918e-05	2.82841e-05	2.82933e-05	7.09089e-05	0	2.50828e-05	0	0	2.61643e-05	0	0
k__Bacteria;p__Firmicutes;c__Bacilli;o__Lactobacillales;f__Streptococcaceae;g__Streptococcusanginosus	9.6768e-05	0.000443061	1.85171e-05	1.36069e-05	0	0	0	0	1.98918e-05	4.24262e-05	0	0	0.000136749	0	0.000197099	0	0.000379383	0.000449162	3.1068e-05
k__Bacteria;p__Firmicutes;c__Clostridia;o__Clostridiales;f__Lachnospiraceae;g__Doreaformicigenerans	4.1472e-05	0	1.85171e-05	9.52485e-05	0	0	0	3.07423e-05	0.00163113	4.24262e-05	0	0	2.27915e-05	1.25414e-05	0	7.11659e-05	0	7.48604e-05	0.000636893
k__Bacteria;p__Firmicutes;c__Clostridia;o__Clostridiales;f__Peptococcaceae;g__Desulfitobacter	0	0.00691857	0.0141656	0.00587819	0.000534648	0.0172332	0.000990246	0.000476505	0.00346117	2.82841e-05	0.000438547	0	1.13958e-05	0	0	0	0	0	0
k__Bacteria;p__Firmicutes;c__Clostridia;o__Clostridiales;f__Veillonellaceae;g__Succiniclasticum	2.7648e-05	4.54422e-05	1.85171e-05	8.16415e-05	2.97027e-05	2.8067e-05	3.30082e-05	0.000261309	3.97836e-05	2.82841e-05	0.00016976	0	0	0	0	0	0	0	0
k__Bacteria;p__Firmicutes;c__Clostridia;o__Clostridiales;f__[Tissierellaceae];g__WAL_1855D	0.000262656	9.08843e-05	0.0094993	2.72138e-05	0	0	0.000115529	4.61134e-05	0.000298377	0	0	0	4.5583e-05	0.000551821	0.00106433	0	0	0	3.1068e-05
k__Bacteria;p__Proteobacteria;c__Alphaproteobacteria;o__RF32;f__;g__	0	5.68027e-05	1.85171e-05	0.000108855	0	0	1.65041e-05	1.53711e-05	3.97836e-05	7.07104e-05	0	0	0	1.25414e-05	0	0	1.30822e-05	0.000164693	1.5534e-05
k__Bacteria;p__Proteobacteria;c__Betaproteobacteria;o__Burkholderiales;f__Comamonadaceae;g__Comamonas	0.00153446	0.00319231	0.0114251	0.0149676	0.00252473	0.0678941	0.0614118	0.00407335	0.00515197	0.0134491	0.00227761	0	0	0	0	0	0	0	0
k__Bacteria;p__Firmicutes;c__Bacilli;o__Gemellales;f__Gemellaceae;g__	0.000248832	1.13605e-05	0	4.08208e-05	2.97027e-05	0	0	1.53711e-05	0	0	2.82933e-05	0	0	7.52483e-05	0	0	0.000156986	1.49721e-05	0.00023301
k__Bacteria;p__Firmicutes;c__Bacilli;o__Lactobacillales;f__;g__	0.000290304	0.000147687	0	6.80346e-05	0	2.8067e-05	0.000132033	0	0	5.65683e-05	1.41467e-05	1.41818e-05	0	1.25414e-05	0	0	0	0	1.5534e-05
k__Bacteria;p__Firmicutes;c__Bacilli;o__Lactobacillales;f__Lactobacillaceae;Other	0	0.000692993	3.70343e-05	0	0	2.8067e-05	1.65041e-05	0.000122969	3.97836e-05	0.000127279	0.000240493	0	3.41873e-05	0	0	0	0	0.000404246	0
k__Bacteria;p__Firmicutes;c__Clostridia;o__Clostridiales;f__Lachnospiraceae;g__Blautiaproducta	0	3.40816e-05	0	4.08208e-05	0	0	0	0.000491876	3.97836e-05	1.41421e-05	0	0	4.5583e-05	0	3.94197e-05	1.1861e-05	0	4.49162e-05	0.000108738
k__Bacteria;p__Firmicutes;c__Clostridia;o__Clostridiales;f__Peptostreptococcaceae;Other	0	1.13605e-05	0	4.08208e-05	0	2.8067e-05	1.65041e-05	0	0	2.82841e-05	0	0	0	0.000200662	2.62798e-05	3.5583e-05	0	8.98325e-05	1.5534e-05
k__Bacteria;p__Synergistetes;c__Synergistia;o__Synergistales;f__Synergistaceae;g__	2.7648e-05	2.27211e-05	5.55514e-05	1.36069e-05	0	0	3.30082e-05	0.000153711	0	1.41421e-05	1.41467e-05	0	0	0.000188121	0	0	0.000248561	0	0
k__Bacteria;p__Synergistetes;c__Synergistia;o__Synergistales;f__Synergistaceae;g__Cloacibacillus	4.1472e-05	1.13605e-05	5.55514e-05	2.72138e-05	0	0	1.65041e-05	9.22268e-05	0	2.82841e-05	0	0	0	0.000476573	0	2.3722e-05	0.000196232	0	0
k__Bacteria;p__Actinobacteria;c__Actinobacteria;o__Actinomycetales;f__Micrococcaceae;g__Rothiamucilaginosa	0	0.000159048	3.70343e-05	0	0	2.8067e-05	6.60164e-05	1.53711e-05	0	0	0.00038196	0	0.000250707	0	1.31399e-05	0	0.000784929	0	0
k__Bacteria;p__Bacteroidetes;c__Bacteroidia;o__Bacteroidales;f__Porphyromonadaceae;g__Parabacteroidesgordonii	1.3824e-05	1.13605e-05	0	1.36069e-05	0	0	0	6.14845e-05	0.000119351	2.82841e-05	2.82933e-05	1.41818e-05	0	0	0	4.7444e-05	0	0	0
k__Bacteria;p__Firmicutes;c__Bacilli;o__Lactobacillales;f__Enterococcaceae;Other	5.5296e-05	4.54422e-05	1.85171e-05	0.000898057	0	0	0	1.53711e-05	3.97836e-05	2.82841e-05	1.41467e-05	0	0	0	0	0	0	1.49721e-05	0
k__Bacteria;p__Firmicutes;c__Bacilli;o__Lactobacillales;f__Lactobacillaceae;g__Lactobacillusmucosae	0	0.000124966	3.70343e-05	6.80346e-05	0	5.6134e-05	6.60164e-05	3.07423e-05	7.95672e-05	9.89945e-05	0	0	0	0	0	0	0	0.00342861	0
k__Bacteria;p__Lentisphaerae;c__[Lentisphaeria];o__Victivallales;f__Victivallaceae;g__	1.3824e-05	4.54422e-05	5.55514e-05	1.36069e-05	2.97027e-05	0	1.65041e-05	9.22268e-05	0	2.82841e-05	0	0	0	0	0	0	1.30822e-05	0	0
k__Bacteria;p__Proteobacteria;c__Betaproteobacteria;o__Burkholderiales;f__Oxalobacteraceae;g__	4.1472e-05	1.13605e-05	0	0	5.94054e-05	2.8067e-05	1.65041e-05	0.000461134	0	1.41421e-05	0	0	7.97703e-05	0	0	0	0	0	1.5534e-05
k__Bacteria;p__Proteobacteria;c__Deltaproteobacteria;o__Desulfovibrionales;f__Desulfovibrionaceae;g__	2.7648e-05	4.54422e-05	0.000277757	0	0	0.000168402	0.000198049	0	1.98918e-05	0	0.00688943	0	5.69788e-05	0	0	1.1861e-05	0	0	0
k__Bacteria;p__Proteobacteria;c__Deltaproteobacteria;o__Desulfovibrionales;f__Desulfovibrionaceae;g__DesulfovibrioD168	1.3824e-05	6.81632e-05	0	1.36069e-05	0	0	8.25205e-05	3.07423e-05	3.97836e-05	9.89945e-05	2.82933e-05	0	0	0	0	0	0	0.000344358	0
k__Bacteria;p__Proteobacteria;c__Gammaproteobacteria;o__Enterobacteriales;f__Enterobacteriaceae;g__Klebsiella	2.7648e-05	5.68027e-05	0	0.000231318	0	0	0	0.000430392	0.000238701	1.41421e-05	0	0.000113454	5.69788e-05	0	0	1.1861e-05	0	0	0
k__Bacteria;p__Bacteroidetes;c__Bacteroidia;o__Bacteroidales;f__Porphyromonadaceae;g__Porphyromonas	0	1.13605e-05	5.55514e-05	0	0	0	0	1.53711e-05	0	1.41421e-05	1.41467e-05	0	2.27915e-05	3.76242e-05	0.000118259	0	0	0	0
k__Bacteria;p__Bacteroidetes;c__Bacteroidia;o__Bacteroidales;f__[Paraprevotellaceae];g__[Prevotella]	1.3824e-05	2.27211e-05	1.85171e-05	2.72138e-05	5.94054e-05	0	0	0	1.98918e-05	0	0	0	0	0.000564362	0	0	0.00185767	0	0
k__Bacteria;p__Firmicutes;c__Clostridia;o__Clostridiales;f__Eubacteriaceae;g__Pseudoramibacter_Eubacterium	1.3824e-05	0.000124966	0	1.36069e-05	0	0	0	0	7.95672e-05	9.89945e-05	5.65867e-05	0	0	0.000100331	0	0	9.15751e-05	0	0
k__Bacteria;p__Firmicutes;c__Clostridia;o__Clostridiales;f__Veillonellaceae;g__Veillonellaparvula	0	6.81632e-05	3.70343e-05	0	0	0.000140335	0	0	0	1.41421e-05	0	0	0.000193728	1.25414e-05	0	0	3.92465e-05	5.98883e-05	0
k__Bacteria;p__Firmicutes;c__Erysipelotrichi;o__Erysipelotrichales;f__Erysipelotrichaceae;g__[Eubacterium]dolichum	0	5.68027e-05	0	0	0	0	0	1.53711e-05	0	0	0.000226347	1.41818e-05	0	1.25414e-05	1.31399e-05	0	0.000143904	0	6.21359e-05
k__Bacteria;p__Proteobacteria;c__Betaproteobacteria;o__Burkholderiales;f__Comamonadaceae;g__	0	1.13605e-05	0	1.36069e-05	0	0	0	1.53711e-05	0.000417728	0	1.41467e-05	0	6.83745e-05	0	1.31399e-05	0	0	1.49721e-05	0
k__Bacteria;p__Bacteroidetes;c__Bacteroidia;o__Bacteroidales;f__Bacteroidaceae;g__Bacteroidesbarnesiae	1.3824e-05	0	0	1.36069e-05	0	0	0	6.14845e-05	0	0.000707104	0	0	0	0	0.000328498	5.93049e-05	0.0234694	0	0
k__Bacteria;p__Firmicutes;c__Bacilli;o__Bacillales;f__Staphylococcaceae;g__Staphylococcus	0	1.13605e-05	0	1.36069e-05	0	0	8.25205e-05	0	0	0	0	4.25453e-05	1.13958e-05	0	0	0	9.15751e-05	2.99442e-05	0
k__Bacteria;p__Firmicutes;c__Bacilli;o__Lactobacillales;f__Streptococcaceae;Other	0	2.27211e-05	0	0	0	0	3.30082e-05	0	5.96754e-05	0	0.000198053	0	0	1.25414e-05	0	0	1.30822e-05	0.000134749	0
k__Bacteria;p__Firmicutes;c__Clostridia;o__Clostridiales;f__Peptococcaceae;g__	0	0	0	2.72138e-05	2.97027e-05	0	0	0	0	1.41421e-05	0	0	0	7.52483e-05	0	9.48879e-05	0.000196232	2.99442e-05	0
k__Bacteria;p__Firmicutes;c__Clostridia;o__Clostridiales;f__Ruminococcaceae;g__Ruminococcusflavefaciens	0	1.13605e-05	5.55514e-05	0	0	0	1.65041e-05	0	0	0	0	0	0	1.25414e-05	0	1.1861e-05	5.23286e-05	0.000329386	0
k__Bacteria;p__Firmicutes;c__Erysipelotrichi;o__Erysipelotrichales;f__Erysipelotrichaceae;g__Coprobacillus	0	0	5.55514e-05	0	0	5.6134e-05	0	4.61134e-05	7.95672e-05	0	4.244e-05	0	0	0	0.000105119	0	1.30822e-05	0	0
k__Bacteria;p__Firmicutes;c__Erysipelotrichi;o__Erysipelotrichales;f__Erysipelotrichaceae;g__[Eubacterium]	0	1.13605e-05	0	2.72138e-05	0	0	0	0.000353536	3.97836e-05	1.41421e-05	0	0	0	0	0.000183959	0	5.23286e-05	0	0
k__Bacteria;p__Proteobacteria;c__Betaproteobacteria;o__Burkholderiales;Other;Other	0	1.13605e-05	0	0	0	8.42011e-05	1.65041e-05	3.07423e-05	0	0	4.244e-05	0	0.000193728	0	0	2.3722e-05	0	0	0
k__Bacteria;p__Proteobacteria;c__Betaproteobacteria;o__Burkholderiales;f__Alcaligenaceae;Other	2.7648e-05	0	0	0.000217711	0	0	0	0	1.98918e-05	1.41421e-05	0	0	0.000148145	1.25414e-05	0	9.48879e-05	0	0	0
k__Bacteria;p__Proteobacteria;c__Betaproteobacteria;o__Burkholderiales;f__Oxalobacteraceae;g__Oxalobacterformigenes	1.3824e-05	4.54422e-05	9.25857e-05	1.36069e-05	0	0	0	0	9.94589e-05	0	0	0	7.97703e-05	0	0	1.1861e-05	0	0	0
k__Bacteria;p__Proteobacteria;c__Gammaproteobacteria;o__Enterobacteriales;f__Enterobacteriaceae;g__Proteus	0	0.000113605	1.85171e-05	2.72138e-05	0	0	1.65041e-05	0	3.97836e-05	5.65683e-05	0	0	0	0	0	0	1.30822e-05	0	0
k__Bacteria;p__Actinobacteria;c__Actinobacteria;o__Actinomycetales;f__Micrococcaceae;g__Rothiadentocariosa	0	1.13605e-05	0	0	0	0	0	1.53711e-05	0	0	0	2.83636e-05	2.27915e-05	0	0.000210239	0	0	5.98883e-05	0
k__Bacteria;p__Actinobacteria;c__Coriobacteriia;o__Coriobacteriales;f__Coriobacteriaceae;Other	0	0	0	2.72138e-05	0	0	0	1.53711e-05	0	1.41421e-05	1.41467e-05	0	0	0	3.94197e-05	0	2.61643e-05	0	0
k__Bacteria;p__Bacteroidetes;c__Bacteroidia;o__Bacteroidales;f__[Barnesiellaceae];Other	0	3.40816e-05	0	0.000122462	0	0	1.65041e-05	0	1.98918e-05	7.07104e-05	0	0	0	0.000589445	0	0	0	0	0
k__Bacteria;p__Firmicutes;c__Clostridia;o__Clostridiales;f__Dehalobacteriaceae;g__	1.3824e-05	0	0	0	0	0	0	0	1.98918e-05	0	0	0	0	7.52483e-05	0	1.1861e-05	0.000196232	4.49162e-05	0
k__Bacteria;p__Firmicutes;c__Clostridia;o__Clostridiales;f__Lachnospiraceae;g__Blautiaobeum	0	2.27211e-05	0	2.72138e-05	0	0	0	0	0	0	0	0	2.27915e-05	1.25414e-05	1.31399e-05	0	0	0	6.21359e-05
k__Bacteria;p__Firmicutes;c__Erysipelotrichi;o__Erysipelotrichales;f__Erysipelotrichaceae;g__[Eubacterium]cylindroides	0	1.13605e-05	0	0	0	0	4.95123e-05	1.53711e-05	5.96754e-05	5.65683e-05	0	0	0	0	0	2.3722e-05	0	0	0
k__Bacteria;p__Proteobacteria;c__Betaproteobacteria;o__Burkholderiales;f__Alcaligenaceae;g__	0	3.40816e-05	0	0	2.97027e-05	0	0	0	0	0	1.41467e-05	0	0.00288313	0.000175579	0	0.000343969	0	0	0
k__Bacteria;p__Proteobacteria;c__Gammaproteobacteria;o__Enterobacteriales;f__Enterobacteriaceae;g__Serratia	5.5296e-05	1.13605e-05	9.25857e-05	2.72138e-05	0	0	0	6.14845e-05	0	0	0	0	0	0.000163038	0	0	0	0	0
k__Bacteria;p__Proteobacteria;c__Gammaproteobacteria;o__Pseudomonadales;f__Pseudomonadaceae;g__Pseudomonas	5.5296e-05	3.40816e-05	0	0	0	0	4.95123e-05	0	0	0.000155563	1.41467e-05	0	0	0	7.88395e-05	0	0	0	0
k__Archaea;p__Euryarchaeota;c__Methanobacteria;o__Methanobacteriales;f__Methanobacteriaceae;g__Methanosphaera	0	0	0	0	0	0	1.65041e-05	0	0	0	0	0	0.000490017	0.000263369	0	3.5583e-05	0.000261643	0	0
k__Bacteria;p__Actinobacteria;c__Actinobacteria;o__Actinomycetales;f__Microbacteriaceae;g__	2.7648e-05	0	3.70343e-05	0	0.000207919	0	0.000940734	0	0	0	0	0	0	0	0	0	0	1.49721e-05	0
k__Bacteria;p__Actinobacteria;c__Actinobacteria;o__Bifidobacteriales;f__Bifidobacteriaceae;g__Scardovia	0	0	0	0	2.97027e-05	0	0	0	1.98918e-05	0.000296983	0	0	0	0	6.56996e-05	0	0	2.99442e-05	0
k__Bacteria;p__Firmicutes;c__Bacilli;o__Lactobacillales;f__Lactobacillaceae;g__	1.3824e-05	1.13605e-05	0	0	0	5.6134e-05	0	0	3.97836e-05	0	0	0	2.27915e-05	0	0	0	0	0	0
k__Bacteria;p__Firmicutes;c__Bacilli;o__Lactobacillales;f__Lactobacillaceae;g__Lactobacillusruminis	1.3824e-05	1.13605e-05	0	0	2.97027e-05	0	0	1.53711e-05	0	0	0	0	0	0	0	0	0	4.49162e-05	0
k__Bacteria;p__Firmicutes;c__Bacilli;o__Lactobacillales;f__Streptococcaceae;g__Streptococcusluteciae	0	0	1.85171e-05	0	0	0	1.65041e-05	1.53711e-05	1.98918e-05	0	7.07334e-05	0	0	0	0	0	0	0	0
k__Bacteria;p__Firmicutes;c__Clostridia;o__Clostridiales;f__Peptostreptococcaceae;g__Peptostreptococcusanaerobius	0	0	0	0.000122462	0	0	0	0	0	0	0	0	1.13958e-05	0	0.000131399	0	1.30822e-05	0	1.5534e-05
k__Bacteria;p__Firmicutes;c__Clostridia;o__Clostridiales;f__[Mogibacteriaceae];g__Anaerovorax	0	0	0	0	0	0	0	9.22268e-05	0	0	1.41467e-05	0	3.41873e-05	0	0	0	6.54108e-05	1.49721e-05	0
k__Bacteria;p__Firmicutes;c__Erysipelotrichi;o__Erysipelotrichales;f__Erysipelotrichaceae;g__cc_115	0	6.81632e-05	0	0	0	0	0	0	3.97836e-05	0	0	0	0	1.25414e-05	0	2.3722e-05	0.000130822	0	0
k__Bacteria;p__Fusobacteria;c__Fusobacteriia;o__Fusobacteriales;f__Fusobacteriaceae;g__Fusobacterium	0	0	0	1.36069e-05	0	0	0	1.53711e-05	0	0	0	0	1.13958e-05	0	0	0	1.30822e-05	0	1.5534e-05
k__Bacteria;p__Proteobacteria;c__Epsilonproteobacteria;o__Campylobacterales;f__Campylobacteraceae;g__Campylobacter	0	0	0	2.72138e-05	0	0	0	0	1.98918e-05	0	0	0	0	0.000426407	0.000105119	0	1.30822e-05	0	0
k__Bacteria;p__Proteobacteria;c__Gammaproteobacteria;Other;Other;Other	2.7648e-05	5.68027e-05	0	0	0	0	0	1.53711e-05	0	5.65683e-05	0	0	0	0	0	0	0	4.49162e-05	0
k__Bacteria;p__Proteobacteria;c__Gammaproteobacteria;o__Aeromonadales;f__Succinivibrionaceae;g__Succinivibrio	4.1472e-05	0	0	8.16415e-05	0	0	3.30082e-05	0	3.97836e-05	1.41421e-05	0	0	0	0	0	0	0	0	0
k__Bacteria;p__Proteobacteria;c__Gammaproteobacteria;o__Enterobacteriales;f__Enterobacteriaceae;g__Citrobacter	0	0	7.40686e-05	1.36069e-05	0	0	0	0	1.98918e-05	0	0	0	7.97703e-05	1.25414e-05	0	0	0	0	0
k__Bacteria;p__Proteobacteria;c__Gammaproteobacteria;o__Enterobacteriales;f__Enterobacteriaceae;g__Morganellamorganii	2.7648e-05	1.13605e-05	0	4.08208e-05	0	0	6.60164e-05	4.61134e-05	0	0	0	0	0	0	0	0	0	0	0
k__Bacteria;p__Actinobacteria;c__Actinobacteria;o__Actinomycetales;f__Corynebacteriaceae;g__Corynebacteriumdurum	0.000124416	0	0	0	0	0	0	1.53711e-05	3.97836e-05	0	0	0	0	0	0	0	0	0	3.1068e-05
k__Bacteria;p__Actinobacteria;c__Actinobacteria;o__Actinomycetales;f__Corynebacteriaceae;g__Corynebacteriumvariabile	0.000221184	9.08843e-05	0	0	0	0	0	0	3.97836e-05	0	0.00038196	0	0	0	0	0	0	0	0
k__Bacteria;p__Actinobacteria;c__Actinobacteria;o__Bifidobacteriales;f__Bifidobacteriaceae;g__Bifidobacteriumbifidum	1.3824e-05	0	0	0	0	0	0	0	0	7.07104e-05	0	0	0	1.25414e-05	0	0	0	1.49721e-05	0
k__Bacteria;p__Bacteroidetes;c__Bacteroidia;o__Bacteroidales;f__Bacteroidaceae;g__Bacteroidesacidifaciens	0	2.27211e-05	0	0	0	0	0	0	0	0	0	0.000581453	0	0	0	1.1861e-05	2.61643e-05	0	0
k__Bacteria;p__Bacteroidetes;c__Bacteroidia;o__Bacteroidales;f__Prevotellaceae;g__	0	0	0	0	0	0	0	3.07423e-05	0	1.41421e-05	5.65867e-05	0	2.27915e-05	0	0	0	0	0	0
k__Bacteria;p__Bacteroidetes;c__Bacteroidia;o__Bacteroidales;f__[Barnesiellaceae];g__Barnesiellaviscericola	0	1.13605e-05	0	2.72138e-05	2.97027e-05	0	0	0	0	0	0	0	0	0.000125414	0	0	0	0	0
k__Bacteria;p__Firmicutes;c__Bacilli;o__Lactobacillales;f__Aerococcaceae;Other	0	0	0	0	0	0	0	0	0	0	1.41467e-05	0	0	1.25414e-05	0	0	0	5.98883e-05	0.000807767
k__Bacteria;p__Firmicutes;c__Clostridia;o__Clostridiales;f__Clostridiaceae;g__02d06	0	1.13605e-05	0	0	0	0	0	0	0	0	0	0	0	1.25414e-05	0	1.1861e-05	0	1.49721e-05	0
k__Bacteria;p__Firmicutes;c__Clostridia;o__Clostridiales;f__Lachnospiraceae;g__Butyrivibrio	0	0	0	0	0	8.42011e-05	3.30082e-05	0	0	1.41421e-05	0	0	1.13958e-05	0	0	0	0	0	0
k__Bacteria;p__Firmicutes;c__Clostridia;o__Clostridiales;f__[Mogibacteriaceae];Other	1.3824e-05	0	0	1.36069e-05	0	0	0	0	0	1.41421e-05	0	0	0	0	0	0	1.30822e-05	0	0
k__Bacteria;p__Firmicutes;c__Clostridia;o__Clostridiales;f__[Mogibacteriaceae];g__Mogibacterium	0	1.13605e-05	1.85171e-05	0	0	0	0	0	0	0	0	0	0	1.25414e-05	1.31399e-05	0	0	0	0
k__Bacteria;p__Proteobacteria;c__Betaproteobacteria;o__Burkholderiales;f__Comamonadaceae;Other	0	0	3.70343e-05	0	0	0	0	1.53711e-05	0	0	0	0	1.13958e-05	0	0	3.5583e-05	0	0	0
k__Bacteria;p__Proteobacteria;c__Gammaproteobacteria;o__Pasteurellales;f__Pasteurellaceae;Other	0	0	0	2.72138e-05	0	0	0	0	0	0	0	0	0.000262102	0	0	0	0.000156986	2.99442e-05	0
k__Bacteria;p__Bacteroidetes;c__Bacteroidia;o__Bacteroidales;f__Prevotellaceae;Other	0	0	0	0	0	0	0	0	0	0	0	0	2.27915e-05	0	0	0	2.61643e-05	1.49721e-05	0
k__Bacteria;p__Firmicutes;c__Bacilli;o__Bacillales;f__Bacillaceae;g__	0	0	0	9.52485e-05	0	0	0	0.000107598	0	5.65683e-05	0	0	0	0	0	0	0	0	0
k__Bacteria;p__Firmicutes;c__Bacilli;o__Bacillales;f__Planococcaceae;g__	0	0	0	0	0	0	0	0	0	0	0	0	1.13958e-05	1.25414e-05	0	0	0	1.49721e-05	0
k__Bacteria;p__Firmicutes;c__Bacilli;o__Bacillales;f__Staphylococcaceae;Other	9.6768e-05	0	0	0	0	0	0	0	0	0	0	2.83636e-05	0	0	0	0	3.92465e-05	0	0
k__Bacteria;p__Firmicutes;c__Bacilli;o__Bacillales;f__Staphylococcaceae;g__Staphylococcusaureus	0	0	0	0	0	0	0	0	0	0	0	0	0.000170936	0	0	1.1861e-05	0	1.49721e-05	0
k__Bacteria;p__Firmicutes;c__Bacilli;o__Lactobacillales;f__Leuconostocaceae;g__Leuconostoc	1.3824e-05	0	0	0	0	0	0	0	0	0	0	0	0	3.76242e-05	0	0	1.30822e-05	0	0
k__Bacteria;p__Firmicutes;c__Clostridia;o__Clostridiales;f__Clostridiaceae;g__Clostridiumhiranonis	0	0	0	0	0	0	0	0	0	0	0	0	0	0	1.31399e-05	0	0	1.49721e-05	4.66019e-05
k__Bacteria;p__Firmicutes;c__Clostridia;o__Clostridiales;f__Clostridiaceae;g__Clostridiumperfringens	0	0	0	0	0	0	0	0	1.98918e-05	1.41421e-05	0	0	0	0	0	0	0	8.98325e-05	0
k__Bacteria;p__Firmicutes;c__Clostridia;o__Clostridiales;f__Eubacteriaceae;g__Anaerofustis	0	1.13605e-05	0	0	0	0	0	0	0	0	0	0	0	5.01655e-05	3.94197e-05	0	0	0	0
k__Bacteria;p__Firmicutes;c__Clostridia;o__Clostridiales;f__Lachnospiraceae;g__Oribacterium	0	0	0	0	0	0	0	0	0	2.82841e-05	0	0	2.27915e-05	0	0	0	0	0	9.32039e-05
k__Bacteria;p__Firmicutes;c__Clostridia;o__Clostridiales;f__Peptococcaceae;g__Desulfotomaculum	0	0	0	5.44277e-05	0	0	0	0	0	0	0	0	0	0	0	1.1861e-05	2.61643e-05	0	0
k__Bacteria;p__Firmicutes;c__Clostridia;o__Clostridiales;f__Syntrophomonadaceae;g__Syntrophomonas	0	0	0	0	0	0	0	0	0	0	1.41467e-05	0	0	0	0	0	1.30822e-05	2.99442e-05	0
k__Bacteria;p__Firmicutes;c__Clostridia;o__Clostridiales;f__Veillonellaceae;g__Veillonella	0	0	0	0	0	0	0	0	1.98918e-05	0	0	0	1.13958e-05	0	0	0	0	1.49721e-05	0
k__Bacteria;p__Firmicutes;c__Clostridia;o__Clostridiales;f__[Tissierellaceae];g__Parvimonas	0	0	0	0	0	0	0	0	0	1.41421e-05	0	0	0	1.25414e-05	5.25597e-05	0	0	0	0
k__Bacteria;p__Firmicutes;c__Clostridia;o__Clostridiales;f__[Tissierellaceae];g__Peptoniphilus	0	0	0	0	0	0	0	0	0	0	8.488e-05	0	0	0	0.000157679	0	0	0	0.000108738
k__Bacteria;p__Firmicutes;c__Erysipelotrichi;o__Erysipelotrichales;f__Erysipelotrichaceae;Other	1.3824e-05	0	0	2.72138e-05	0	0	0	0	0	0	0	0	0	0	1.31399e-05	0	0	0	0
k__Bacteria;p__Proteobacteria;c__Betaproteobacteria;Other;Other;Other	0	0	0	1.36069e-05	0	0	0	0	0	0	0	0	4.5583e-05	0	0	1.1861e-05	0	0	0
k__Bacteria;p__Proteobacteria;c__Betaproteobacteria;o__;f__;g__	0	0	0	8.16415e-05	0	0	0	0	0	0	0	0	0	0	0	0	1.30822e-05	1.49721e-05	0
k__Bacteria;p__Proteobacteria;c__Betaproteobacteria;o__Burkholderiales;f__Oxalobacteraceae;Other	0	1.13605e-05	0	0	0	0	9.90246e-05	0	0	2.82841e-05	0	0	0	0	0	0	0	0	0
k__Bacteria;p__Synergistetes;c__Synergistia;o__Synergistales;f__Synergistaceae;g__Synergistes	0	4.54422e-05	0	0	0	0	0	0	0	0	0	0	0	2.50828e-05	0	0	0.000104657	0	0
