# Supplementary material for: Network Analysis of Gut Microbiome and Metabolome to Discover Microbiota-Linked Biomarkers in Patients Affected by Non-Small Cell Lung Cancer
Source: Int J Mol Sci. 2020 Nov 19;21(22):8730. doi: 10.3390/ijms21228730 (PMC7699235; doi:10.3390/ijms21228730)
Supplement: Supplementary file 1 [file ijms-21-08730-s001.zip › Supplementary R1/Supplementary Table S2_GC MS data.xlsx]

## Sheet: GC_NSCLC_CTRL
COMPOUNDS (ppm)	LC1_T0	LC2_T0	LC3_T0	LC8_T0	LC9_T0	LC11_T0	LC13_T0	LC15_T0	LC20_T0	LC21_T0	LC24_T0	ctrl_park_21	ctrl_park_22	ctrl_park_23	ctrl_park_24	ctrl_park_25	ctrl_park_26	ctrl_park_27	ctrl_park_28
1-Butanol	41.8763	58.1006	24.4967	0	44.6507	0	0	0	32.1031	26.7407	0	117.272	0	0	0	0	0	0	482.181
1-Hexanol	19.3255	39.8164	0	0	11.0921	16.1026	0	0	0	32.3919	19.644	37.7355	529.788	48.6945	179.205	0	0	527.021	305.274
1H-Indole, 4-methyl-	0	895.769	0	0	0	0	0	0	94.9791	150.235	0	25.2645	713.752	5719.11	6956.49	0	0	0	394.655
1-Pentanol	37.713	96.9806	17.8861	0	49.4595	0	0	10.6579	50.4059	27.3064	12.4178	167.02	62.1298	105.998	577.028	469.8	98.7615	456.111	168.254
1-Propanamine, N,2-dimethyl-	0	0	0	0	0	0	0	0	0.600847	5.1056	0	0	0	0	0	0	0	0	0
2,3-Butanedione	0	0	59.9064	0	27.5913	0	0	0	40.5475	26.2988	0	0	97.3717	316.374	76.5973	0	297.782	1226.29	82.6446
2,3-Pentanedione	0	199.47	0	0	0	0	0	0	0	0	0	0	0	381.892	115.586	0	86.9782	220.191	32.1592
2,6-Dimethyl 4 heptanone	38.7101	40.6134	2.64049	268.442	59.5879	0	43.5382	0	21.702	23.4105	20.3266	0	0	2.45599	0	0	0	0	0
2-Butanol, 3-methyl-	0	0	0	0	0	6.30347	0	0	0	0	0	0	27.8248	0	0	157.506	0	0	0
2-Butanone	39.2534	0	29.9036	0	49.3318	29.2146	0	0	0	0	0	119.246	0	233.815	284.166	3581.5	185.794	286.086	79.9098
2-Butenal, 2-methyl-	0	0	0	0	0	17.006	0	2.66569	0	0	0	80.2852	0	0	161.641	1005.96	0	0	0
2-Butenal	0	0	0	0	0	0	0	0	0	0	0	0	0	572.405	55.8827	3318.56	91.5989	424.21	67.9884
2-Heptanone	26.6517	0	0	0	0	0	0	0	0	27.6013	13.6536	41.9012	90.8559	58.4837	73.2319	1431.6	46.8469	0	24.9551
2-Hexanol	50.6756	15.6462	3.99876	0	3.95648	8.7353	254.193	3.01036	2.28738	0	9.84599	0	0	0	0	364.878	0	0	0
2-Hexanone	0	0	0	27.2003	0	21.141	0	0	0	0	16.6185	87.9397	0	98.1965	32.4748	1047.17	109.814	147.064	102.113
2-Methyl-3-pentanol	0	51.2224	0	0	0	0	31.5378	0	0	0	0	0	0	559.601	0	0	0	414.197	0
2-Nonanone	5.59697	8.55147	0	17.7296	0	21.6854	0	0	0	7.63225	0	56.3433	0	19.7975	0	341.978	29.2259	0	0
2-Octanone	0	120.996	46.4354	0	34.0488	100.623	40.505	31.8338	0	57.5651	48.7821	142.738	699.946	322.831	180.188	2480.99	98.8733	518.74	98.5212
2-Pentanone	0	82.1495	0.721576	0	16.4409	93.9931	21.5093	0	0	0	25.7191	5.83708	0	0	84.0451	1591.1	0	0	0
2-Propanamine	0	0	0	0	0	50.6879	0	6.67789	1.31126	0	0	0	0	0	0	0	0	0	0
3-Carene	0	2.01833	0	86.051	0	0	0	0	0	0	0	305.926	100.656	133.708	62.6294	202.501	246.903	644.706	11.0389
3-hexanone	0	0	20.9766	0	0	0	0	0	0	0	82.5377	0	0	0	0	0	0	0	0
3-Methyl Indole	0	0	0	0	0	0	0	0	62.7003	0	124.734	0	0	0	0	0	0	0	0
3-Methyl-2-butanone	40.2357	0	0	0	0	0	0	0	0	0	24.5252	0	0	0	0	0	0	0	0
3-Methylbutanal	0	0	0	0	0	0	0	0	22.1969	17.4534	0	0	0	0	0	0	0	0	0
5-Methyl-2-heptanone	0	0	0	0	1.7574	0	2.72193	0	1.21762	0	0	0	0	0	0	0	0	0	0
6-Methyl-2-heptanone	0	0	5.88726	0	0	0	0	0	0	0	0	8.29677	0	8.0026	5.52134	0	2.66563	0	6.81285
6-Methyl-3,5-heptadiene-2-one	0	0	0	0	0	71.767	0	0	0	0	0	0	0	499.968	55.1202	5371.72	0	242.854	25.8444
6-Methyl-5-hepten-2-one	0	0	0	309.011	8.25953	0	0	0	0	191.225	127.163	173.994	518.033	9375.79	3327.11	49684.5	816.626	8367.56	1447.42
Acetoin	54.377	129.864	10.2869	0	0	28.6314	0	0	34.6872	22.8225	0	218.045	51.5833	2386.01	101.948	1421.92	2813.42	10660.3	0
Acetone	0	0	0	0	0	289.744	0	0	0	0	0	60.3632	75.7273	481.864	304.153	2761.27	239.5	202.532	82.3364
Anethole	0	33.4816	0	0	0	0	0	0	0	0	0	0	37.9122	1000.67	7.21346	0	46.0526	319.165	3794.27
Benzaldehyde	123.225	325.183	0	0	49.7119	0	530.765	107.124	57.0743	128.622	410.166	3585.38	7464.16	10638.9	5212.84	36416.8	2433.81	14201.1	875.951
Benzeneacetaldehyde	14.0092	38.5646	0	0	0	60.6752	13.3714	34.88	0	28.9494	37.532	272.471	1563.4	676.024	676.405	335.277	374.189	1472.02	186.756
Butanal, 3-methyl-	0	0	35.4176	0	0	0	0	190.314	0	0	0	33.5084	530.622	786.806	783.833	1820.13	383.641	313.026	353.447
Butanal	0	0	0	0	0	0	0	0	0	0	0	0	0	0	0	0	0	56.257	10.4191
Butyric acid	0	0	0	0	0	0	0	0	19.6698	221.993	0	1089.14	55224.1	1886.12	680.152	73182.4	2254.16	18865.8	3490.18
Caryophyllene	0	0	0	0	0	0	0	0	45.4634	0	0	164.269	764.021	186.961	56.9991	9313.8	811.779	776.734	19.5559
cis-2,6-Dimethyl-2,6-octadiene	2.21872	11.9435	2.19923	0	0	7.20855	0	0	0	0	0	0	0	71.6567	0	0	0	51.3631	0
Butanoic acid, 2-methyl-, ethyl ester	0	0	0	0	0	0	0	0	0	0	0	5.77761	34.9377	0	0	0	8.77981	0	0
Butanoic acid, ethyl ester	0	0	0	0	0	0	0	0	0	0	0	33.9775	3595.58	0	0	406.025	16.3446	0	15.3657
Cyclohexene, 1,6,6-trimethyl-	0	0	0	0	0	0	190.88	0	0	117.089	0	0	0	0	0	0	0	0	0
Dimethyl disulfide	35.0348	209.103	67.1516	201.723	0	46.5711	0	0	0	31.5314	34.6871	0	0	164.91	26.2448	714.222	12.1668	281.041	0
Copaene	0	0	0	0	0	0	0	0	0	0	0	253.945	0	0	0	744.675	36.3804	134.721	0
Dodecane	0	7.06818	6.5546	0	5.72778	18.8888	9.4289	11.914	0	0	9.68244	0	0	0	0	0	0	0	0
Ethanol	3.42165	188.53	0	0	10.2943	185.112	0	0	0	0	0	0	0	0	0	0	0	0	0
Furfural	0	21.5079	0	0	0	60.571	0	0	22.5155	0	47.5835	0	19.9034	278.651	71.2621	0	12.2701	299.222	43.9581
g-Terpinene	0	0	0	0	0	0	0	0	1.90699	0	0	212.167	108.63	28.3899	56.5522	1914.78	51.8572	470.433	10.2077
heptanal	0	0	0	0	0	0	0	0	3.20119	0	0	0	0	0	0	0	0	0	3.48665
Heptane, 3,4-dimethyl-	0	0	0	0	0	0	5.57665	0	14.0145	31.0061	0	0	0	1801.06	1078.13	694.5	536.5	1476.61	0
Hexadecane	0	0	0	0	0	0	0	0	0	1.36576	0	0	0	25.4411	45.4792	189.548	5.60535	0	14.265
Hexanal, 5-methyl-	0	0	0	0	6.62888	3.04278	0	0	0	0	0	0	0	0	0	0	0	0	0
Indole	0	186.269	0	241.108	153.469	192.127	180.541	203.43	17.5421	100.411	155.566	241.145	1868.57	3756.17	4920.24	1447.6	380.939	2420.27	56.855
Indole, 3-methyl-	0	0	0	0	0	0	0	0	62.7003	0	124.734	347.189	7456.7	5868.25	6420.29	6956.95	3338.41	8180.45	350.289
Methoxyacetic acid, 3-tridecyl ester	0	0	0	0	0	0	70.285	1.69526	0	0	0	0	0	0	0	0	0	0	0
Methyl Isobutyl Ketone	56.5842	96.6359	102.696	80.0385	109.543	283.341	15.3807	36.5316	59.6987	42.0643	30.0477	0	0	0	0	0	0	0	0
p-Cresol	1060.09	1622.36	0	0	0	1820.59	1078.14	582.91	750.615	1356.57	3486.68	2215.35	9912.31	27128.8	25337.3	165576	13573.7	64552	591.176
p-Cymene	0	0	0	125.1	0	0	0	0	73.0107	0	0	53.7727	20.1502	63.7285	15.4555	388.322	50.6833	496.739	22.3533
Pentanal	0	0	0	0	0	0	2.14927	0	0	5.32547	2.20015	0	0	40.6777	0	0	0	0	0
Pentanoic acid	0	0	0	0	0	0	0	0	0	180.877	0	355.279	44656.6	1646.94	471.91	63998.2	1118.89	15721.3	842.96
Phenol	0	30.7242	0	0	0	191.513	175.369	0	266.147	82.7529	46.6622	1080.77	826.003	26.5869	48.994	1052.12	12.9831	1142.93	137.208
Propanoic acid, ethyl ester	0	0	0	0	0	0	0	0	0	0	0	13.1729	308.886	0	0	0	0	0	0
Pyridine	0	0	4.51472	0	0	0	0	0	16.7543	0	0	6.36351	67.1093	48.4946	104.172	170.718	39.7486	0	9.41973
Tetradecane	0	0	0	5.75341	0	12.8865	2.9029	0	0	2.70776	0	0	0	0	0	0	0	0	0
Tridecane	0	5.73978	0	0	0	15.8217	7.82512	0	0	0	14.2449	0	37.6096	0	17.5807	0	0	0	0
Undecane	0	0	0	0	12.228	0	16.2087	4.25744	6.21126	14.4802	0	0	45.9095	0	0	75.2072	0	0	0
Undecane, 2-methyl-	0	0	0	0	0	0	0	0	0	0	0	0	87.6667	8.55587	0	0	0	0	0
.beta.-Myrcene	0	0	0	0	0	0	0	0	0	0	0	85.2556	0	0	0	0	0	3848.7	0
