# Supplementary material for: Network Analysis of Gut Microbiome and Metabolome to Discover Microbiota-Linked Biomarkers in Patients Affected by Non-Small Cell Lung Cancer
Source: Int J Mol Sci. 2020 Nov 19;21(22):8730. doi: 10.3390/ijms21228730 (PMC7699235; doi:10.3390/ijms21228730)
Supplement: Supplementary file 1 [file ijms-21-08730-s001.zip › Supplementary R1/Supplementary Table S3_NMR.xls]

## Sheet: NMR_NSCLC
Compounds (µmol/g)	LC1_T0	LC2_T0	LC8_T0	LC9_T0	LC11_T0	LC13_T0	LC15_T0	LC20_T0	LC24_T0
Bile salt 1	0.00923111	0.00997781	0.0194315	0.0016204	0.00211878	0.0124197	0.00655724	0.0174903	0.00779625
Bile salt 2	0.0251964	0.0243589	0.034464	0.00561174	0.00745131	0.0144428	0.00200184	0.0135468	0.0128575
U1	0.203815	0.0913568	0.0834081	0.0447771	0.198992	0.0267744	0.0380194	0.0495399	0.040814
2-Hydroxy-3-methylbutyric acid	0.247652	0.131328	0.125064	0.0615299	0.147999	0.0354203	0.0285919	0.0894036	0.075302
U2	0.768701	0.697537	1.2964	0.445882	0.301233	0.428305	0.587399	0.565338	0.738175
Valerate	1.49353	1.14531	2.38785	1.22906	0.173793	0.757398	0.916887	2.00197	1.19199
Isovalerate	0.781772	0.711385	1.61853	0.528995	0.169099	0.548587	0.703312	0.835848	0.88719
Leu	3.1038	3.43637	4.26574	2.76128	1.92419	2.00753	5.07886	2.47764	2.50201
Val	2.60473	3.03128	3.91359	2.34964	1.7577	2.019	4.5412	2.11284	2.38842
Ile	1.56514	1.33294	2.18426	1.21945	0.833882	1.13239	2.97549	1.41508	1.32763
U3	0.183576	0.0749572	0.081947	0.0731695	0.170466	0.03612	0.0379015	0.0957	0.20261
2-Oxoisovalerate	0.223277	0.0908863	0.156928	0.0450732	0.166951	0.0289204	0.0430738	0.0809524	0.181634
Ethanol	0.313439	1.20067	0.582233	0.184559	0.321636	0.172026	0.437757	0.162219	0.359294
Lactate+Threonine	1.0563	0.578719	0.888698	0.620399	0.284259	0.455652	1.08711	1.32801	0.869581
Acetoin	0.215009	0.195136	0.446884	0.124557	0.0641292	0.116256	0.0452069	0.280537	1.35366
2-Aminoisobutyrate	1.24495	1.51702	1.94957	0.495957	1.05796	0.951377	0.203964	0.337539	0.435511
Ala	6.16846	4.09363	6.31563	4.20782	2.13435	1.43733	6.24243	5.18913	4.8225
Butyrate	7.62918	2.97674	10.812	4.23021	0.309033	4.03682	1.91779	8.81033	3.80109
Lys	5.96591	5.77574	10.4538	8.71768	2.71042	4.01082	7.5145	5.22302	4.25216
Acetate	28.1036	19.1181	31.8234	27.564	6.45586	11.067	11.1245	45.1429	24.1357
N-acetyl	2.19209	2.51434	0.322061	0.780646	0.334035	0.154794	0.650372	0.683637	1.39605
Propionate	5.47983	4.44385	11.89	7.14288	0.751276	3.3995	4.52868	18.7546	1.73225
Glutamate	6.18479	4.99965	7.49915	5.59924	2.99837	2.68988	6.92327	4.37441	4.79326
Succinate	1.19291	0.813802	0.204391	0.259327	0.931833	0.119413	0.344631	1.2211	0.250324
U4	0.853642	0.318963	0.766696	0.25971	0.42619	0.150672	0.26778	0.951383	0.692557
Methionine	0.726247	0.928332	1.07159	0.802083	0.462464	0.620292	0.652951	0.662636	0.62494
Aspartate	0.0312089	0.122531	0.17946	0.519597	0.0590883	0.423719	1.27677	0.237933	0.299498
TMA	0.0457352	0.0316844	0.0484792	0.021266	0.0303711	0.0211771	0.00769903	0.081647	0.0481004
2-Oxoglutarate	0.34821	0.223692	0.836903	1.01495	0.305312	0.128216	0.166375	0.197258	0.385993
Malonate	1.13213	0.244457	1.67968	0.324894	0.124292	0.195899	0.399279	0.394872	0.57715
U5	0.393854	0.315812	0.472423	2.57872	0.286429	0.118739	0.201593	0.368391	0.48211
Choline	0.0312047	0.0303201	0.0822789	0.0744981	0.0200249	0.0327363	0.0238044	0.0412697	0.0170758
Tau	0.943471	0.384538	1.1744	1.60042	0.328058	0.562736	0.858818	2.02648	0.613202
Methanol	4.91602	5.4305	7.25251	5.73207	5.93708	4.21611	16.6564	6.22049	5.41676
Glycine	3.21623	3.0668	3.72261	2.438	1.79229	1.58628	3.00402	1.83411	2.13882
b-Arabinose	0.553296	0.772357	0.401104	0.598509	0.056933	0.259834	0.178309	0.73914	0.188075
b-Galactose	0.715876	0.68248	0.0750352	0.39407	0.158328	0.360262	0.72392	0.949294	0.371964
b-Xylose	0.496849	0.510982	0.121484	0.77399	0.198894	0.638452	1.26939	0.780189	0.537979
b-Glucose	0.687299	1.55092	0.897397	1.89288	0.541389	1.53832	3.91685	2.17835	0.937309
U6	0.65886	0.496336	0.626538	0.329554	0.102377	0.234753	0.291995	1.09454	0.354331
Uracil	1.24916	1.02197	1.74623	0.821124	0.717405	0.297682	0.749414	0.981324	0.487434
Orotate	0.15437	0.0151659	0.0755947	0.0463495	0.0344173	0.00318695	0.00799216	0.0199475	0.00665697
U7	1.77978	0.0639752	0.0218735	0.0538901	0.0488002	0.0439214	0.0763157	0.167687	0.106788
Fumarate	0.0214484	0.0156418	0.041904	0.00123845	0.022206	0.0108412	0.0173084	0.0328388	0.00829909
Tyr	0.54596	0.883867	1.16323	0.843665	0.0868082	0.522227	1.47644	0.666497	0.459622
Phe	1.56919	1.54879	2.38154	1.08535	0.454149	0.879337	1.91236	1.37219	1.09459
U8	0.809988	0.471697	0.405285	0.52496	0.00301937	0.0200602	0.0499357	0.507287	0.180274
Formiate	0.0349269	0.0396506	0.193135	0.0453546	0.0583585	0.0711485	0.455211	0.156883	0.135258
Nicotinate	0.0853802	0.0485423	0.0495582	0.127265	0.0386659	0.00768268	0.0606179	0.0784751	0.0365093
