# Supplementary material for: Network Analysis of Gut Microbiome and Metabolome to Discover Microbiota-Linked Biomarkers in Patients Affected by Non-Small Cell Lung Cancer
Source: Int J Mol Sci. 2020 Nov 19;21(22):8730. doi: 10.3390/ijms21228730 (PMC7699235; doi:10.3390/ijms21228730)
Supplement: Supplementary file 1 [file ijms-21-08730-s001.zip › Supplementary R1/Supplementary Table S4_WGCNA_modules_OTU_NMR_GCMS.xls]

## Sheet: turquoise
	BS.Treatment	p.BS.Treatment	MM.turquoise	p.MM.turquoise
Tau	0.831519	0.00545884	0.797055	0.0101021
Propionate	0.756172	0.0183921	0.893095	0.00118308
Lys	0.753159	0.0191382	0.561227	0.115889
Glutamate	0.719913	0.0287398	0.478915	0.19213
Lactate+Threonine	0.706798	0.033257	0.81958	0.00685158
Valerate	0.63045	0.0687288	0.894144	0.00114414
Phe	0.625351	0.0716949	0.63292	0.0673196
Ile	0.615779	0.0774764	0.361473	0.339154
k__Bacteria;p__Bacteroidetes;c__Bacteroidia;o__Bacteroidales;f__Prevotellaceae;g__Prevotella	0.602899	0.0857004	0.699385	0.0360029
k__Bacteria;p__Firmicutes;c__Clostridia;o__Clostridiales;f__Peptococcaceae;g__	0.595191	0.0908693	0.687756	0.0405997
Tyr	0.589253	0.0949781	0.512436	0.158385
Acetate	0.565223	0.112753	0.908384	0.000700015
Butyrate	0.561327	0.11581	0.868212	0.00239942
U6	0.552734	0.122726	0.903608	0.00083228
U8	0.545021	0.129139	0.709093	0.0324354
2,3-Butanedione	0.477237	0.193917	0.570047	0.109036
k__Bacteria;p__Bacteroidetes;c__Bacteroidia;o__Bacteroidales;f__Bacteroidaceae;g__Bacteroides	0.459123	0.213796	0.582472	0.0998073
k__Bacteria;p__Firmicutes;c__Clostridia;o__Clostridiales;f__Lachnospiraceae;g__Coprococcuseutactus	0.442259	0.23327	0.690978	0.0392902
b-Arabinose	0.382112	0.310169	0.775685	0.0140226
U4	0.378809	0.314722	0.509646	0.161052
k__Bacteria;p__Bacteroidetes;c__Bacteroidia;o__Bacteroidales;f__[Barnesiellaceae];g__Barnesiellaviscericola	0.366742	0.331633	0.593197	0.0922364
k__Bacteria;p__Bacteroidetes;c__Bacteroidia;o__Bacteroidales;f__[Paraprevotellaceae];g__[Prevotella]	0.316873	0.406075	0.440603	0.235233
1-Propanamine, N,2-dimethyl-	0.316228	0.407084	0.6249	0.0719611
3-Methylbutanal	0.316228	0.407084	0.6249	0.0719611
Butyric acid	0.316228	0.407084	0.6249	0.0719611
Caryophyllene	0.316228	0.407084	0.6249	0.0719611
g-Terpinene	0.316228	0.407084	0.6249	0.0719611
heptanal	0.316228	0.407084	0.6249	0.0719611
Pyridine	0.316228	0.407084	0.6249	0.0719611
1-Butanol	0.314763	0.40938	0.558993	0.117665
b-Galactose	0.288051	0.452262	0.590249	0.0942816
k__Bacteria;p__Firmicutes;c__Clostridia;o__Clostridiales;f__Christensenellaceae;g__	0.253607	0.510251	0.58078	0.101035
k__Bacteria;p__Proteobacteria;c__Betaproteobacteria;o__Burkholderiales;f__Alcaligenaceae;g__Sutterella	0.240043	0.533864	0.601851	0.0863925
k__Bacteria;p__Firmicutes;c__Clostridia;o__Clostridiales;f__Veillonellaceae;g__Acidaminococcus	0.233646	0.545146	0.552512	0.122908
TMA	0.192888	0.619032	0.594012	0.0916765
2,6-Dimethyl 4 heptanone	0.185754	0.632298	0.568477	0.110238
k__Bacteria;p__Firmicutes;c__Clostridia;o__Clostridiales;f__Lachnospiraceae;g__Lachnospira	0.139388	0.720598	0.576432	0.104232
k__Bacteria;p__Firmicutes;c__Clostridia;o__Clostridiales;f__Ruminococcaceae;g__Ruminococcusbromii	0.0862856	0.825307	-0.415396	0.266196
k__Bacteria;p__Actinobacteria;c__Coriobacteriia;o__Coriobacteriales;f__Coriobacteriaceae;g__	0.082013	0.833858	-0.380396	0.31253
Methyl Isobutyl Ketone	0.0391155	0.920416	-0.342228	0.367328
Heptane, 3,4-dimethyl-	0.036172	0.926391	0.446938	0.227774
k__Bacteria;p__Firmicutes;c__Clostridia;o__Clostridiales;f__Lachnospiraceae;g__[Ruminococcus]	0.0202655	0.95873	-0.398434	0.288172
k__Bacteria;p__Actinobacteria;c__Actinobacteria;o__Bifidobacteriales;f__Bifidobacteriaceae;g__Bifidobacteriumpseudolongum	-0.0389626	0.920726	-0.540169	0.133272
k__Bacteria;p__Proteobacteria;c__Gammaproteobacteria;o__Enterobacteriales;f__Enterobacteriaceae;g__Serratia	-0.118749	0.760912	-0.445341	0.229642
k__Bacteria;p__Bacteroidetes;c__Bacteroidia;o__Bacteroidales;f__[Paraprevotellaceae];g__	-0.127079	0.744575	-0.575101	0.105223
2-Propanamine	-0.156914	0.686823	-0.665076	0.050616
2-Butenal, 2-methyl-	-0.242547	0.529475	-0.791597	0.0110222
k__Bacteria;p__Bacteroidetes;c__Bacteroidia;o__Bacteroidales;f__Porphyromonadaceae;Other	-0.277484	0.46974	-0.680976	0.0434462
k__Bacteria;p__Firmicutes;c__Clostridia;o__Clostridiales;f__Lachnospiraceae;g__Coprococcus	-0.281649	0.462817	-0.783574	0.0124744
Tetradecane	-0.314066	0.410474	-0.656731	0.0546633
k__Bacteria;p__Firmicutes;c__Bacilli;o__Gemellales;f__Gemellaceae;g__	-0.325771	0.39227	-0.715783	0.030116
2-Butanol, 3-methyl-	-0.395285	0.292352	-0.794999	0.0104424
6-Methyl-3,5-heptadiene-2-one	-0.395285	0.292352	-0.794999	0.0104424
Acetone	-0.395285	0.292352	-0.794999	0.0104424
k__Bacteria;p__Firmicutes;c__Clostridia;o__Clostridiales;f__Dehalobacteriaceae;g__	-0.395285	0.292352	-0.794999	0.0104424
k__Bacteria;p__Firmicutes;c__Bacilli;o__Bacillales;f__Staphylococcaceae;Other	-0.395285	0.292352	-0.794999	0.0104424
k__Bacteria;p__Firmicutes;c__Bacilli;o__Lactobacillales;f__Leuconostocaceae;g__Leuconostoc	-0.395285	0.292352	-0.794999	0.0104424
k__Bacteria;p__Firmicutes;c__Clostridia;o__Clostridiales;f__Ruminococcaceae;g__Oscillospira	-0.415951	0.265492	-0.803109	0.00914396
k__Bacteria;p__Firmicutes;c__Clostridia;o__Clostridiales;f__;g__	-0.415984	0.265451	-0.757042	0.0181801
k__Bacteria;p__Actinobacteria;c__Actinobacteria;o__Actinomycetales;f__Corynebacteriaceae;g__Corynebacteriumdurum	-0.446603	0.228165	-0.799537	0.00970145
k__Bacteria;p__Synergistetes;c__Synergistia;o__Synergistales;f__Synergistaceae;Other	-0.532815	0.139685	-0.813653	0.00762507
k__Bacteria;p__Bacteroidetes;c__Bacteroidia;o__Bacteroidales;f__[Odoribacteraceae];g__Odoribacter	-0.559655	0.117137	-0.758822	0.0177518
k__Bacteria;p__Firmicutes;c__Clostridia;o__Clostridiales;f__Lachnospiraceae;g__Roseburiafaecis	-0.566374	0.11186	-0.834022	0.00519363
k__Bacteria;p__Firmicutes;c__Bacilli;o__Lactobacillales;f__Lactobacillaceae;g__	-0.592158	0.0929543	-0.774472	0.0142715
k__Bacteria;p__Firmicutes;c__Bacilli;o__Lactobacillales;f__;g__	-0.621689	0.0738738	-0.818127	0.00703604
Dodecane	-0.668968	0.048796	-0.770513	0.0151044
Benzeneacetaldehyde	-0.679312	0.0441637	-0.676206	0.0455238
2-Octanone	-0.731467	0.0251105	-0.694807	0.0377697
2-Pentanone	-0.862081	0.0027958	-0.656133	0.0549611
Tridecane	-0.97841	4.76738e-06	-0.69638	0.0371565

## Sheet: blue
	BS.Treatment	p.BS.Treatment	MM.blue	p.MM.blue
Orotate	0.503283	0.16723	0.875195	0.00199727
Indole	-0.415193	0.266454	-0.838004	0.00479013
k__Bacteria;p__Firmicutes;c__Clostridia;o__Clostridiales;f__Lachnospiraceae;g__[Ruminococcus]torques	0.409919	0.273192	0.937227	0.000191838
k__Bacteria;p__Actinobacteria;c__Coriobacteriia;o__Coriobacteriales;f__Coriobacteriaceae;Other	0.381737	0.310684	0.701606	0.0351652
k__Bacteria;p__Actinobacteria;c__Actinobacteria;o__Bifidobacteriales;f__Bifidobacteriaceae;Other	0.364585	0.334703	0.956333	5.48887e-05
U7	0.331877	0.382926	0.957284	5.08674e-05
k__Bacteria;p__Bacteroidetes;c__Bacteroidia;o__Bacteroidales;f__[Barnesiellaceae];Other	0.317234	0.40551	0.866003	0.00253743
k__Bacteria;p__Firmicutes;c__Clostridia;o__Clostridiales;f__Peptostreptococcaceae;g__Peptostreptococcusanaerobius	0.316228	0.407084	0.979024	4.31183e-06
k__Bacteria;p__Proteobacteria;c__Epsilonproteobacteria;o__Campylobacterales;f__Campylobacteraceae;g__Campylobacter	0.316228	0.407084	0.979024	4.31183e-06
k__Bacteria;p__Proteobacteria;c__Gammaproteobacteria;o__Pasteurellales;f__Pasteurellaceae;Other	0.316228	0.407084	0.979024	4.31183e-06
k__Bacteria;p__Firmicutes;c__Clostridia;o__Clostridiales;f__Peptococcaceae;g__Desulfotomaculum	0.316228	0.407084	0.979024	4.31183e-06
k__Bacteria;p__Proteobacteria;c__Betaproteobacteria;Other;Other;Other	0.316228	0.407084	0.979024	4.31183e-06
k__Bacteria;p__Proteobacteria;c__Betaproteobacteria;o__;f__;g__	0.316228	0.407084	0.979024	4.31183e-06
k__Bacteria;p__Firmicutes;c__Bacilli;o__Lactobacillales;f__Enterococcaceae;Other	0.293698	0.44304	0.985842	1.09654e-06
k__Bacteria;p__Proteobacteria;c__Betaproteobacteria;o__Burkholderiales;f__Alcaligenaceae;Other	0.290089	0.448924	0.990047	3.20782e-07
k__Bacteria;p__Firmicutes;c__Clostridia;o__Clostridiales;f__Clostridiaceae;g__SMB53	0.268739	0.484416	0.921805	0.000407548
k__Bacteria;p__Proteobacteria;c__Gammaproteobacteria;o__Enterobacteriales;f__Enterobacteriaceae;Other	0.257191	0.504083	0.975208	7.71113e-06
k__Bacteria;p__Bacteroidetes;c__Bacteroidia;o__Bacteroidales;f__S24-7;g__	0.252102	0.512851	0.992679	1.09762e-07
k__Bacteria;p__Firmicutes;c__Clostridia;o__Clostridiales;f__Lachnospiraceae;g__Epulopiscium	0.242642	0.529307	0.808938	0.00828127
k__Bacteria;p__Proteobacteria;c__Alphaproteobacteria;o__RF32;f__;g__	0.24053	0.53301	0.790265	0.0112549
k__Bacteria;p__Firmicutes;c__Clostridia;o__Clostridiales;f__Peptostreptococcaceae;Other	0.236987	0.539242	0.801178	0.0094425
k__Bacteria;p__Bacteroidetes;c__Bacteroidia;o__Bacteroidales;f__;g__	0.228601	0.554104	0.944301	0.000127133
k__Bacteria;p__Firmicutes;c__Clostridia;o__Clostridiales;f__Lachnospiraceae;g__Doreaformicigenerans	0.219777	0.569907	0.872502	0.00214635
U3	-0.21621	0.57634	0.53457	0.138138
k__Bacteria;p__Bacteroidetes;c__Bacteroidia;o__Bacteroidales;f__Porphyromonadaceae;g__Parabacteroidesdistasonis	-0.212926	0.582286	0.731295	0.0251622
k__Bacteria;p__Firmicutes;c__Clostridia;o__Clostridiales;f__Lachnospiraceae;g__Blautia	0.202921	0.600537	0.974923	8.0237e-06
2-Butanone	0.191956	0.62076	0.512235	0.158576
k__Bacteria;p__Firmicutes;c__Clostridia;o__Clostridiales;f__Clostridiaceae;Other	0.12797	0.742832	0.973518	9.69739e-06
k__Bacteria;p__Proteobacteria;c__Deltaproteobacteria;o__Desulfovibrionales;f__Desulfovibrionaceae;g__Bilophila	0.126898	0.744929	0.853204	0.00344648
k__Bacteria;p__Firmicutes;c__Clostridia;o__Clostridiales;f__Lachnospiraceae;g__	0.116125	0.766075	0.696521	0.0371018
k__Bacteria;p__Firmicutes;c__Clostridia;o__Clostridiales;f__Lachnospiraceae;g__Lachnobacterium	-0.11112	0.775944	0.843781	0.0042436
k__Bacteria;p__Firmicutes;c__Clostridia;o__Clostridiales;f__Lachnospiraceae;g__Roseburia	-0.107481	0.783138	0.907893	0.000712887
k__Bacteria;p__Firmicutes;c__Erysipelotrichi;o__Erysipelotrichales;f__Erysipelotrichaceae;Other	0.104243	0.789551	0.915791	0.000525047
k__Bacteria;p__Firmicutes;c__Clostridia;o__Clostridiales;f__Veillonellaceae;g__Megasphaera	-0.0991705	0.79962	0.850416	0.00367053
2-Hydroxy-3-methylbutyric acid	0.0904108	0.817067	0.823536	0.00636611
k__Bacteria;p__Actinobacteria;c__Actinobacteria;o__Actinomycetales;f__Actinomycetaceae;g__Actinomyces	0.0874006	0.823078	0.89087	0.00126866
k__Bacteria;p__Firmicutes;c__Erysipelotrichi;o__Erysipelotrichales;f__Erysipelotrichaceae;g__	0.0821926	0.833498	0.966015	2.30459e-05
2-Oxoisovalerate	-0.0578085	0.882561	0.669556	0.0485251
k__Bacteria;p__Bacteroidetes;c__Bacteroidia;o__Bacteroidales;f__Porphyromonadaceae;g__Parabacteroides	0.0568766	0.884444	0.945227	0.000119993
k__Bacteria;p__Actinobacteria;c__Coriobacteriia;o__Coriobacteriales;f__Coriobacteriaceae;g__Eggerthellalenta	-0.0497804	0.898797	0.634618	0.0663617
k__Bacteria;p__Synergistetes;c__Synergistia;o__Synergistales;f__Dethiosulfovibrionaceae;g__Pyramidobacterpiscolens	0.0487947	0.900793	0.912631	0.000595409
U1	-0.0414033	0.915774	0.723367	0.0276213
k__Bacteria;p__Firmicutes;c__Clostridia;o__Clostridiales;f__Veillonellaceae;Other	-0.0399331	0.918757	0.568414	0.110287
k__Bacteria;p__Firmicutes;c__Clostridia;o__Clostridiales;f__Veillonellaceae;g__	0.0250712	0.948952	0.893439	0.0011702
3-Methyl-2-butanone	-0.0226215	0.953935	0.728623	0.0259741
k__Bacteria;p__Firmicutes;c__Clostridia;o__Clostridiales;f__Lachnospiraceae;g__Blautiaobeum	-0.0166653	0.966058	0.741042	0.0223423
k__Bacteria;p__Proteobacteria;c__Gammaproteobacteria;o__Aeromonadales;f__Succinivibrionaceae;g__Succinivibrio	0.0129581	0.973606	0.897229	0.00103484
k__Bacteria;p__Firmicutes;c__Clostridia;o__Clostridiales;f__Veillonellaceae;g__Phascolarctobacterium	-0.0121481	0.975255	0.891254	0.00125357
k__Bacteria;p__Firmicutes;c__Clostridia;o__Clostridiales;f__Lachnospiraceae;Other	-0.00646942	0.986821	0.875489	0.00198144
2-Heptanone	-0.00285962	0.994174	0.755077	0.018661

## Sheet: brown
	BS.Treatment	p.BS.Treatment	MM.brown	p.MM.brown
Uracil	0.614349	0.0783644	0.678091	0.0446952
p-Cresol	-0.580926	0.100929	-0.556644	0.119549
Choline	0.577297	0.103591	0.614231	0.0784382
Malonate	0.544079	0.129935	0.798357	0.00989061
p-Cymene	0.47705	0.194116	0.674216	0.0464088
Isovalerate	0.443008	0.232386	0.759503	0.0175898
2-Oxoglutarate	0.412473	0.269918	0.520462	0.150857
Methionine	0.374914	0.320132	0.683254	0.0424758
b-Glucose	0.369191	0.328165	-0.415976	0.26546
Fumarate	0.365623	0.333224	0.669495	0.048553
U2	0.355886	0.347222	0.839773	0.00461791
k__Bacteria;p__Actinobacteria;c__Actinobacteria;o__Bifidobacteriales;f__Bifidobacteriaceae;g__Scardovia	0.350824	0.354609	0.965785	2.35921e-05
k__Bacteria;p__Actinobacteria;c__Actinobacteria;o__Bifidobacteriales;f__Bifidobacteriaceae;g__Bifidobacteriumlongum	-0.331973	0.38278	0.464142	0.20818
k__Bacteria;p__Firmicutes;c__Clostridia;o__Clostridiales;Other;Other	-0.32864	0.387866	0.557451	0.1189
k__Bacteria;p__Firmicutes;c__Clostridia;o__Clostridiales;f__Ruminococcaceae;g__Ruminococcus	0.321072	0.399532	0.657959	0.0540553
k__Bacteria;p__Firmicutes;c__Clostridia;o__Clostridiales;f__Clostridiaceae;g__Clostridiumperfringens	0.316228	0.407084	0.973074	1.0274e-05
k__Bacteria;p__Firmicutes;c__Clostridia;o__Clostridiales;f__Lachnospiraceae;g__Oribacterium	0.316228	0.407084	0.973074	1.0274e-05
k__Bacteria;p__Firmicutes;c__Clostridia;o__Clostridiales;f__[Tissierellaceae];g__Parvimonas	0.316228	0.407084	0.973074	1.0274e-05
k__Bacteria;p__Proteobacteria;c__Deltaproteobacteria;o__Desulfovibrionales;f__Desulfovibrionaceae;g__DesulfovibrioD168	-0.297926	0.436189	0.693023	0.0384732
b-Xylose	0.293731	0.442986	-0.698302	0.0364158
k__Bacteria;p__Bacteroidetes;c__Bacteroidia;o__Bacteroidales;f__Bacteroidaceae;g__Bacteroidesbarnesiae	0.284003	0.458924	0.978017	5.07628e-06
k__Bacteria;p__Bacteroidetes;c__Bacteroidia;o__Bacteroidales;f__Rikenellaceae;g__	-0.280323	0.465017	0.53107	0.141232
2-Hexanone	-0.279119	0.467017	0.611488	0.0801599
k__Bacteria;p__Proteobacteria;c__Gammaproteobacteria;o__Pasteurellales;f__Pasteurellaceae;g__Haemophilusparainfluenzae	0.270848	0.480861	0.97079	1.36304e-05
k__Bacteria;p__Firmicutes;c__Bacilli;o__Lactobacillales;f__Streptococcaceae;g__Streptococcus	0.270107	0.482109	0.964695	2.63008e-05
k__Bacteria;p__Firmicutes;c__Clostridia;o__Clostridiales;f__Ruminococcaceae;g__Faecalibacteriumprausnitzii	0.267668	0.486227	0.9648	2.60304e-05
k__Bacteria;p__Firmicutes;c__Clostridia;o__Clostridiales;f__Clostridiaceae;g__	0.257406	0.503714	0.965809	2.35351e-05
k__Bacteria;p__Firmicutes;c__Clostridia;o__Clostridiales;f__Lachnospiraceae;g__Butyrivibrio	-0.251979	0.513064	0.392165	0.296523
k__Bacteria;p__Actinobacteria;c__Actinobacteria;o__Bifidobacteriales;f__Bifidobacteriaceae;g__Bifidobacteriumbifidum	0.239533	0.534761	0.954011	6.56497e-05
Bile salt 1	0.239136	0.535459	0.614073	0.0785367
k__Bacteria;p__Firmicutes;c__Erysipelotrichi;o__Erysipelotrichales;f__Erysipelotrichaceae;g__Catenibacterium	0.221427	0.56694	0.681269	0.0433204
3-Carene	0.218534	0.572146	0.961948	3.40928e-05
2-Aminoisobutyrate	-0.196009	0.613257	0.67298	0.0469641
k__Bacteria;p__Bacteroidetes;c__Bacteroidia;o__Bacteroidales;f__[Barnesiellaceae];g__	-0.19555	0.614106	0.374849	0.320223
k__Bacteria;p__Firmicutes;c__Erysipelotrichi;o__Erysipelotrichales;f__Erysipelotrichaceae;g__[Eubacterium]cylindroides	-0.176305	0.650007	0.774099	0.0143485
k__Bacteria;p__Firmicutes;c__Erysipelotrichi;o__Erysipelotrichales;f__Erysipelotrichaceae;g__Coprobacillus	0.175904	0.650764	-0.356153	0.346834
k__Bacteria;p__Firmicutes;c__Clostridia;o__Clostridiales;f__[Mogibacteriaceae];Other	0.158114	0.684528	0.548739	0.126023
k__Bacteria;p__Bacteroidetes;c__Bacteroidia;o__Bacteroidales;f__Bacteroidaceae;Other	0.156001	0.688573	0.802204	0.00928301
2-Nonanone	-0.144671	0.710371	0.555161	0.120749
k__Bacteria;p__Actinobacteria;c__Coriobacteriia;o__Coriobacteriales;f__Coriobacteriaceae;g__Collinsellaaerofaciens	-0.0945386	0.808836	0.284609	0.457924
6-Methyl-5-hepten-2-one	0.0860197	0.825839	0.735746	0.0238472
Bile salt 2	0.0667983	0.864425	0.785472	0.01212
k__Bacteria;p__Actinobacteria;c__Coriobacteriia;o__Coriobacteriales;f__Coriobacteriaceae;g__Atopobium	-0.0636719	0.870726	0.646836	0.0597211
k__Bacteria;p__Firmicutes;c__Clostridia;o__Clostridiales;f__Ruminococcaceae;g__Anaerotruncus	0.0510921	0.896142	0.813405	0.00765864
k__Bacteria;p__Firmicutes;c__Bacilli;o__Turicibacterales;f__Turicibacteraceae;g__Turicibacter	-0.0123939	0.974755	0.772253	0.0147345
k__Bacteria;p__Proteobacteria;c__Gammaproteobacteria;o__Pseudomonadales;f__Pseudomonadaceae;g__Pseudomonas	-0.00780634	0.984098	0.899121	0.000971548

## Sheet: green
	BS.Treatment	p.BS.Treatment	MM.green	p.MM.green
2-Methyl-3-pentanol	-0.596066	0.0902732	0.690344	0.0395457
k__Bacteria;p__Actinobacteria;c__Actinobacteria;o__Actinomycetales;f__Micrococcaceae;g__Rothiadentocariosa	-0.588724	0.09535	0.756834	0.0182306
cis-2,6-Dimethyl-2,6-octadiene	-0.474858	0.196467	0.760901	0.0172602
k__Bacteria;p__Synergistetes;c__Synergistia;o__Synergistales;f__Synergistaceae;g__	-0.452243	0.221629	0.911281	0.000627382
Ethanol	-0.43305	0.244296	0.646705	0.05979
1-Hexanol	-0.420628	0.259601	0.55046	0.124597
k__Bacteria;p__Proteobacteria;c__Betaproteobacteria;o__Burkholderiales;f__Oxalobacteraceae;g__	-0.416715	0.264525	0.962367	3.2812e-05
k__Bacteria;p__Firmicutes;c__Bacilli;o__Lactobacillales;f__Enterococcaceae;g__Enterococcus	-0.40884	0.274583	0.984697	1.43793e-06
2,3-Pentanedione	-0.395285	0.292352	0.980319	3.45452e-06
Anethole	-0.395285	0.292352	0.980319	3.45452e-06
k__Bacteria;p__Firmicutes;c__Clostridia;o__Clostridiales;f__Lachnospiraceae;g__Blautiaproducta	-0.394254	0.293726	0.98961	3.72644e-07
k__Bacteria;p__Firmicutes;c__Erysipelotrichi;o__Erysipelotrichales;f__Erysipelotrichaceae;g__[Eubacterium]	-0.376637	0.317732	0.989995	3.26605e-07
k__Bacteria;p__Bacteroidetes;c__Bacteroidia;o__Bacteroidales;f__[Paraprevotellaceae];g__Paraprevotella	-0.356417	0.346451	0.983368	1.92232e-06
k__Bacteria;p__Firmicutes;c__Clostridia;o__Clostridiales;f__[Mogibacteriaceae];g__Anaerovorax	-0.349774	0.356151	0.965647	2.39238e-05
k__Bacteria;p__Firmicutes;c__Clostridia;o__Clostridiales;f__Lachnospiraceae;g__Dorea	-0.349462	0.35661	0.992916	9.78454e-08
k__Bacteria;p__Synergistetes;c__Synergistia;o__Synergistales;f__Synergistaceae;g__Cloacibacillus	-0.321982	0.398122	0.788947	0.0114884
k__Bacteria;p__Lentisphaerae;c__[Lentisphaeria];o__Victivallales;f__Victivallaceae;g__	-0.309118	0.418282	0.738442	0.023073
k__Bacteria;p__Proteobacteria;c__Gammaproteobacteria;o__Enterobacteriales;f__Enterobacteriaceae;g__Klebsiella	-0.281528	0.463018	0.94626	0.000112373
Ethanol	-0.263981	0.49248	0.845142	0.00412134
k__Bacteria;p__Proteobacteria;c__Betaproteobacteria;o__Burkholderiales;Other;Other	-0.211589	0.584715	0.422794	0.256897
k__Bacteria;p__Firmicutes;c__Clostridia;o__Clostridiales;f__Clostridiaceae;g__Clostridium	-0.206821	0.593399	0.50005	0.170421
k__Bacteria;p__Bacteroidetes;c__Bacteroidia;o__Bacteroidales;f__Porphyromonadaceae;g__Parabacteroidesgordonii	-0.200867	0.604308	0.836726	0.00491717
k__Bacteria;p__Firmicutes;c__Clostridia;o__Clostridiales;f__Veillonellaceae;g__Succiniclasticum	-0.163657	0.673952	0.835689	0.00502201
1H-Indole, 4-methyl-	-0.161569	0.677931	0.759015	0.0177059
Acetoin	-0.135738	0.727687	0.632735	0.0674246
Succinate	0.118489	0.761422	0.31599	0.407455
k__Bacteria;p__Fusobacteria;c__Fusobacteriia;o__Fusobacteriales;f__Fusobacteriaceae;g__Fusobacterium	-0.0782482	0.841405	0.813867	0.00759617
k__Bacteria;p__Proteobacteria;c__Betaproteobacteria;o__Burkholderiales;f__Comamonadaceae;g__	-0.0659382	0.866158	0.561468	0.115699
N-acetyl	-0.0440797	0.910347	0.688665	0.0402271
k__Bacteria;p__Firmicutes;c__Bacilli;o__Bacillales;f__Bacillaceae;g__	0.0395499	0.919534	0.760096	0.0174495
k__Bacteria;p__Bacteroidetes;c__Bacteroidia;o__Bacteroidales;f__Bacteroidaceae;g__Bacteroidesovatus	-0.00181533	0.996302	0.674214	0.0464097

## Sheet: yellow
	BS.Treatment	p.BS.Treatment	MM.yellow	p.MM.yellow
Nicotinate	0.730125	0.0255155	-0.604391	0.0847216
Ala	0.715834	0.0300987	-0.738704	0.0229986
k__Bacteria;p__Firmicutes;c__Clostridia;o__Clostridiales;f__Veillonellaceae;g__Veillonelladispar	-0.601861	0.0863857	0.749939	0.0199579
Pentanal	-0.597596	0.0892368	0.605999	0.0836745
k__Bacteria;p__Firmicutes;c__Bacilli;o__Lactobacillales;f__Carnobacteriaceae;g__Granulicatella	-0.58194	0.100193	0.834861	0.00510674
k__Archaea;p__Euryarchaeota;c__Methanobacteria;o__Methanobacteriales;f__Methanobacteriaceae;g__Methanobrevibacter	-0.560436	0.116516	0.951925	7.65185e-05
k__Bacteria;p__Proteobacteria;c__Gammaproteobacteria;o__Enterobacteriales;f__Enterobacteriaceae;g__	-0.552944	0.122554	0.952568	7.30428e-05
2-Hexanol	-0.525932	0.145848	0.719575	0.0288508
k__Bacteria;p__Firmicutes;c__Erysipelotrichi;o__Erysipelotrichales;f__Erysipelotrichaceae;g__Bulleidia	-0.496673	0.173791	0.977875	5.19118e-06
k__Bacteria;p__Firmicutes;c__Erysipelotrichi;o__Erysipelotrichales;f__Erysipelotrichaceae;g__[Eubacterium]biforme	-0.475636	0.195631	0.907978	0.000710648
k__Bacteria;p__Firmicutes;c__Bacilli;o__Lactobacillales;f__Streptococcaceae;g__Streptococcusanginosus	-0.439122	0.236995	0.985234	1.26963e-06
k__Bacteria;p__Firmicutes;c__Clostridia;o__Clostridiales;f__Lachnospiraceae;g__Anaerostipes	-0.415084	0.266591	0.959112	4.3725e-05
Cyclohexene, 1,6,6-trimethyl-	-0.395285	0.292352	0.982272	2.4006e-06
k__Bacteria;p__Firmicutes;c__Erysipelotrichi;o__Erysipelotrichales;f__Erysipelotrichaceae;g__cc_115	-0.395285	0.292352	0.982272	2.4006e-06
k__Bacteria;p__Bacteroidetes;c__Bacteroidia;o__Bacteroidales;f__Bacteroidaceae;g__Bacteroidesacidifaciens	-0.395285	0.292352	0.982272	2.4006e-06
k__Bacteria;p__Firmicutes;c__Clostridia;o__Clostridiales;f__Clostridiaceae;g__02d06	-0.395285	0.292352	0.982272	2.4006e-06
k__Bacteria;p__Firmicutes;c__Clostridia;o__Clostridiales;f__Eubacteriaceae;g__Anaerofustis	-0.395285	0.292352	0.982272	2.4006e-06
k__Bacteria;p__Synergistetes;c__Synergistia;o__Synergistales;f__Synergistaceae;g__Synergistes	-0.395285	0.292352	0.982272	2.4006e-06
k__Bacteria;p__Actinobacteria;c__Actinobacteria;o__Bifidobacteriales;f__Bifidobacteriaceae;g__Bifidobacterium	-0.361189	0.339563	0.900902	0.000914441
k__Bacteria;p__Firmicutes;c__Clostridia;o__Clostridiales;f__[Mogibacteriaceae];g__	-0.327904	0.388995	0.779586	0.0132419
Methoxyacetic acid, 3-tridecyl ester	-0.32246	0.397381	0.947859	0.000101262
k__Bacteria;p__Firmicutes;c__Bacilli;o__Lactobacillales;f__Lactobacillaceae;Other	-0.300096	0.43269	0.925024	0.000352912
k__Bacteria;p__Proteobacteria;c__Gammaproteobacteria;Other;Other;Other	-0.293603	0.443195	0.711996	0.0314152
k__Bacteria;p__Firmicutes;c__Clostridia;o__Clostridiales;f__Peptostreptococcaceae;g__	-0.284157	0.458669	0.899206	0.000968743
1-Pentanol	0.279842	0.465815	-0.569969	0.109096
k__Bacteria;p__Bacteroidetes;c__Bacteroidia;o__Bacteroidales;f__Bacteroidaceae;g__Bacteroideseggerthii	-0.276075	0.472093	0.733601	0.0244751
k__Bacteria;p__Firmicutes;c__Bacilli;o__Lactobacillales;f__Enterococcaceae;g__Enterococcuscecorum	-0.274241	0.47516	0.879919	0.00175335
Undecane	0.226237	0.558321	0.449856	0.224382
k__Bacteria;p__Bacteroidetes;c__Bacteroidia;o__Bacteroidales;f__Prevotellaceae;g__Prevotellacopri	-0.209557	0.58841	0.676828	0.0452491
k__Bacteria;p__Firmicutes;c__Bacilli;o__Lactobacillales;f__Lactobacillaceae;g__Lactobacillusmucosae	-0.170223	0.66149	0.699291	0.0360384
k__Bacteria;p__Proteobacteria;c__Gammaproteobacteria;o__Enterobacteriales;f__Enterobacteriaceae;g__Proteus	-0.168596	0.664571	0.90718	0.000731852
k__Bacteria;p__Firmicutes;c__Clostridia;o__Clostridiales;f__Veillonellaceae;g__Dialister	-0.161448	0.678161	0.872715	0.00213428
k__Bacteria;p__Firmicutes;c__Clostridia;o__Clostridiales;f__Veillonellaceae;g__Veillonellaparvula	-0.149203	0.701629	0.84458	0.00417158
k__Bacteria;p__Bacteroidetes;c__Bacteroidia;o__Bacteroidales;f__Bacteroidaceae;g__Bacteroidesplebeius	-0.119625	0.75919	0.606935	0.0830683
k__Bacteria;p__Firmicutes;c__Clostridia;o__Clostridiales;f__Christensenellaceae;g__Christensenella	-0.0548838	0.888472	0.602969	0.0856548
5-Methyl-2-heptanone	0.0329732	0.932888	0.588186	0.0957284
k__Bacteria;p__Bacteroidetes;c__Bacteroidia;o__Bacteroidales;f__Bacteroidaceae;g__Bacteroidescoprophilus	-0.0180029	0.963335	0.798116	0.00992955
k__Bacteria;p__Proteobacteria;c__Betaproteobacteria;o__Burkholderiales;f__Alcaligenaceae;g__	0.0112666	0.97705	0.568522	0.110203
k__Bacteria;p__Firmicutes;c__Clostridia;o__Clostridiales;f__Eubacteriaceae;g__Pseudoramibacter_Eubacterium	-0.0082226	0.98325	0.775339	0.0140933

## Sheet: grey
	BS.Treatment	p.BS.Treatment	MM.grey	p.MM.grey
Phenol	-0.686558	0.0410933	-0.0351927	0.92838
k__Bacteria;p__Bacteroidetes;c__Bacteroidia;o__Bacteroidales;f__Rikenellaceae;Other	-0.650321	0.0579077	0.0982456	0.801459
k__Bacteria;p__Proteobacteria;c__Gammaproteobacteria;o__Enterobacteriales;f__Enterobacteriaceae;g__Morganellamorganii	-0.625351	0.0716948	0.0296732	0.939595
Furfural	-0.593721	0.091876	-0.0395245	0.919586
k__Bacteria;p__Firmicutes;c__Clostridia;o__Clostridiales;f__Lachnospiraceae;g__[Ruminococcus]gnavus	-0.571519	0.107917	0.0305134	0.937887
Leu	0.559726	0.117081	0.535484	0.137337
Glycine	0.494877	0.175599	0.241617	0.531103
Val	0.463275	0.209145	0.595058	0.0909601
k__Bacteria;p__Bacteroidetes;c__Bacteroidia;o__Bacteroidales;f__Bacteroidaceae;g__Bacteroidescaccae	0.463028	0.20942	0.605716	0.0838582
Methanol	0.450784	0.22331	0.651053	0.057531
k__Bacteria;p__Proteobacteria;c__Deltaproteobacteria;o__Desulfovibrionales;f__Desulfovibrionaceae;g__Desulfovibrio	-0.416255	0.265107	0.0348449	0.929086
k__Bacteria;p__Firmicutes;c__Bacilli;o__Bacillales;f__Staphylococcaceae;g__Staphylococcus	-0.401394	0.284272	0.0413873	0.915807
Formiate	0.398118	0.28859	0.748851	0.02024
3-hexanone	-0.395285	0.292352	0.0340168	0.930768
k__Archaea;p__Euryarchaeota;c__Methanobacteria;o__Methanobacteriales;f__Methanobacteriaceae;g__Methanosphaera	-0.395285	0.292352	0.0340168	0.930768
k__Bacteria;p__Proteobacteria;c__Gammaproteobacteria;o__Enterobacteriales;f__Enterobacteriaceae;g__Citrobacter	0.378238	0.315511	0.728457	0.026025
U5	0.368504	0.329136	-0.797291	0.0100635
k__Bacteria;p__Actinobacteria;c__Coriobacteriia;o__Coriobacteriales;f__Coriobacteriaceae;g__Slackia	0.364472	0.334864	0.720807	0.0284476
k__Bacteria;p__Proteobacteria;c__Betaproteobacteria;o__Burkholderiales;f__Oxalobacteraceae;Other	-0.35224	0.352535	0.0499148	0.898525
k__Bacteria;p__Firmicutes;c__Clostridia;o__Clostridiales;f__[Tissierellaceae];g__Anaerococcus	0.338397	0.373065	-0.759384	0.0176181
k__Bacteria;p__Actinobacteria;c__Actinobacteria;o__Actinomycetales;f__Microbacteriaceae;g__	-0.328881	0.387498	0.0586016	0.880959
k__Bacteria;p__Firmicutes;c__Clostridia;o__Clostridiales;f__Peptococcaceae;g__Peptococcus	0.327415	0.389744	-0.760194	0.0174264
k__Bacteria;p__Bacteroidetes;c__Bacteroidia;o__Bacteroidales;f__[Odoribacteraceae];g__Butyricimonas	-0.321158	0.3994	-0.531192	0.141124
k__Bacteria;p__Proteobacteria;c__Deltaproteobacteria;o__Desulfovibrionales;f__Desulfovibrionaceae;g__	0.316279	0.407003	-0.743871	0.0215647
Butanal, 3-methyl-	0.316228	0.407084	0.719267	0.0289523
k__Bacteria;p__Firmicutes;c__Bacilli;o__Lactobacillales;f__Aerococcaceae;Other	0.316228	0.407084	-0.766909	0.0158902
k__Bacteria;p__Firmicutes;c__Clostridia;o__Clostridiales;f__Syntrophomonadaceae;g__Syntrophomonas	0.316228	0.407084	-0.766909	0.0158902
k__Bacteria;p__Firmicutes;c__Clostridia;o__Clostridiales;f__[Tissierellaceae];g__Peptoniphilus	0.316228	0.407084	-0.766909	0.0158902
Dimethyl disulfide	-0.314418	0.409921	0.0355839	0.927586
k__Bacteria;p__Bacteroidetes;c__Bacteroidia;o__Bacteroidales;f__Porphyromonadaceae;g__Porphyromonas	0.305287	0.424375	0.581725	0.100348
k__Bacteria;p__Firmicutes;c__Clostridia;o__Clostridiales;f__[Tissierellaceae];g__WAL_1855D	0.297588	0.436735	0.721844	0.0281108
k__Bacteria;p__Firmicutes;c__Clostridia;o__Clostridiales;f__Ruminococcaceae;Other	-0.297018	0.437656	0.290159	0.448809
Aspartate	0.287708	0.452825	0.399004	0.287419
k__Bacteria;p__Firmicutes;c__Bacilli;o__Lactobacillales;Other;Other	0.265719	0.489528	-0.773506	0.0144719
k__Bacteria;p__Firmicutes;c__Bacilli;o__Lactobacillales;f__Lactobacillaceae;g__Lactobacillus	-0.257099	0.504242	0.109427	0.779291
k__Bacteria;p__Verrucomicrobia;c__Verrucomicrobiae;o__Verrucomicrobiales;f__Verrucomicrobiaceae;g__Akkermansiamuciniphila	0.237521	0.538301	0.41318	0.269015
k__Bacteria;p__Proteobacteria;c__Betaproteobacteria;o__Burkholderiales;f__Comamonadaceae;g__Comamonas	-0.2355	0.541867	0.172611	0.656973
k__Bacteria;p__Actinobacteria;c__Coriobacteriia;o__Coriobacteriales;f__Coriobacteriaceae;g__Adlercreutzia	-0.232172	0.547758	0.583844	0.0988188
k__Bacteria;p__Firmicutes;c__Clostridia;o__Clostridiales;f__Peptococcaceae;g__Desulfitobacter	0.228966	0.553454	0.698149	0.0364744
k__Bacteria;p__Firmicutes;c__Bacilli;o__Lactobacillales;f__Streptococcaceae;g__Streptococcusluteciae	0.228334	0.554581	-0.571528	0.10791
Benzaldehyde	-0.225653	0.559365	0.142073	0.715396
Acetoin	-0.224656	0.561149	-0.00673442	0.986281
k__Bacteria;p__Firmicutes;c__Bacilli;o__Lactobacillales;f__Streptococcaceae;Other	0.208017	0.591217	-0.772672	0.0146461
k__Bacteria;p__Firmicutes;c__Bacilli;o__Lactobacillales;f__Lactobacillaceae;g__Lactobacillusruminis	-0.199036	0.607676	-0.0295531	0.939839
k__Bacteria;p__Actinobacteria;c__Actinobacteria;o__Bifidobacteriales;f__Bifidobacteriaceae;g__Bifidobacteriumadolescentis	0.194156	0.616685	0.783417	0.0125041
k__Bacteria;p__Firmicutes;c__Erysipelotrichi;o__Erysipelotrichales;f__Erysipelotrichaceae;g__[Eubacterium]dolichum	0.191808	0.621035	-0.766024	0.0160873
k__Bacteria;p__Bacteroidetes;c__Bacteroidia;o__Bacteroidales;f__Prevotellaceae;g__	0.168658	0.664453	-0.690191	0.0396075
k__Bacteria;p__Bacteroidetes;c__Bacteroidia;o__Bacteroidales;f__Bacteroidaceae;g__Bacteroidesuniformis	0.165283	0.670859	-0.690839	0.0393459
k__Bacteria;p__Firmicutes;c__Erysipelotrichi;o__Erysipelotrichales;f__Erysipelotrichaceae;g__Holdemania	-0.158993	0.682848	0.625141	0.071819
k__Bacteria;p__Proteobacteria;c__Betaproteobacteria;o__Burkholderiales;f__Comamonadaceae;Other	0.151282	0.697627	0.714135	0.030677
k__Bacteria;p__Firmicutes;c__Clostridia;o__Clostridiales;f__Dehalobacteriaceae;g__Dehalobacterium	0.133995	0.731079	-0.820836	0.00669487
k__Bacteria;p__Firmicutes;c__Clostridia;o__Clostridiales;f__Ruminococcaceae;g__Ruminococcusflavefaciens	0.119129	0.760165	0.73623	0.0237069
k__Bacteria;p__Proteobacteria;c__Betaproteobacteria;o__Burkholderiales;f__Oxalobacteraceae;g__Oxalobacterformigenes	0.110799	0.776579	0.699679	0.0358911
3-Methyl Indole	-0.100083	0.797806	0.0243134	0.950494
Indole, 3-methyl-	-0.100083	0.797806	0.0243134	0.950494
k__Bacteria;p__Actinobacteria;c__Actinobacteria;o__Actinomycetales;f__Micrococcaceae;g__Rothiamucilaginosa	0.0987917	0.800373	-0.68494	0.0417666
k__Bacteria;p__Firmicutes;c__Clostridia;o__Clostridiales;f__Ruminococcaceae;g__	-0.0812506	0.835386	0.701405	0.0352406
k__Bacteria;p__Firmicutes;c__Clostridia;o__Clostridiales;f__[Mogibacteriaceae];g__Mogibacterium	0.0800841	0.837723	0.668018	0.0492367
k__Bacteria;p__Bacteroidetes;c__Bacteroidia;o__Bacteroidales;f__Bacteroidaceae;g__Bacteroidesfragilis	0.0607288	0.876664	0.676562	0.0453663
k__Bacteria;p__Actinobacteria;c__Coriobacteriia;o__Coriobacteriales;f__Coriobacteriaceae;g__Collinsella	-0.0502168	0.897914	0.558563	0.118008
Hexanal, 5-methyl-	0.0389956	0.920659	-0.741799	0.0221323
k__Bacteria;p__Actinobacteria;c__Actinobacteria;o__Actinomycetales;f__Corynebacteriaceae;g__Corynebacteriumvariabile	-0.00619784	0.987374	-0.772603	0.0146607
k__Bacteria;p__Bacteroidetes;c__Bacteroidia;o__Bacteroidales;Other;Other	0.00296184	0.993966	0.703912	0.0343091
