# Supplementary material for: Network Analysis of Gut Microbiome and Metabolome to Discover Microbiota-Linked Biomarkers in Patients Affected by Non-Small Cell Lung Cancer
Source: Int J Mol Sci. 2020 Nov 19;21(22):8730. doi: 10.3390/ijms21228730 (PMC7699235; doi:10.3390/ijms21228730)
Supplement: Supplementary file 1 [file ijms-21-08730-s001.zip › Supplementary R1/Supplementary Table S5_WGCNA analysis.xlsx]

## Sheet: turquoise
	moduleColor	BS.Condition	p.BS.Condition	BS.Treatment	p.BS.Treatment	MM.turquoise	p.MM.turquoise
g-Terpinene	turquoise	-0.91266	5.12573e-08	0.239046	0.324317	0.962574	4.52953e-11
Pentanoic acid	turquoise	-0.91108	5.937e-08	0.239046	0.324317	0.947282	7.90745e-10
Caryophyllene	turquoise	-0.885121	4.7824e-07	0.239046	0.324317	0.946383	9.10211e-10
Butyric acid	turquoise	-0.916115	3.68121e-08	0.340204	0.154108	0.939028	2.64686e-09		sorted by MM
Indole, 3-methyl-	turquoise	-0.91569	3.83717e-08	-0.170104	0.486285	0.90123	1.401e-07
Acetone	turquoise	-0.858444	2.56708e-06	-0.41833	0.0746759	0.877746	7.90721e-07		at the top most representative that correlate most with control
6-Methyl-5-hepten-2-one	turquoise	-0.825068	1.37696e-05	0.139842	0.568004	0.840563	6.6189e-06
Butanal, 3-methyl-	turquoise	-0.864414	1.818e-06	0.348933	0.143141	0.838766	7.23352e-06
3-Carene	turquoise	-0.870746	1.23824e-06	0.134793	0.582194	0.83172	1.01447e-05
Benzaldehyde	turquoise	-0.789867	5.75484e-05	-0.270566	0.26256	0.806549	3.02819e-05
Benzeneacetaldehyde	turquoise	-0.830687	1.06464e-05	-0.6132	0.00524015	0.805498	3.15884e-05
k__Bacteria;p__Bacteroidetes;c__Bacteroidia;o__Bacteroidales;f__Rikenellaceae;g__	turquoise	-0.670939	0.00166323	0.023992	0.922335	0.803956	3.35923e-05
Pyridine	turquoise	-0.746971	0.000238089	0.342974	0.150568	0.794019	4.93148e-05
2-Butenal	turquoise	-0.760011	0.000159421	NA	NA	0.785201	6.81819e-05
2-Heptanone	turquoise	-0.6816	0.00130997	0.097049	0.692664	0.776973	9.10447e-05
p-Cymene	turquoise	-0.72659	0.000426029	0.355611	0.135128	0.748513	0.000227339
k__Bacteria;p__Bacteroidetes;c__Bacteroidia;o__Bacteroidales;f__Bacteroidaceae;g__Bacteroidescaccae	turquoise	-0.59955	0.00666375	0.339055	0.155594	0.741027	0.000283647
k__Bacteria;p__Firmicutes;c__Clostridia;o__Clostridiales;f__Veillonellaceae;g__Dialister	turquoise	-0.524088	0.0212607	-0.279909	0.245785	0.737173	0.000316982
2-Octanone	turquoise	-0.668285	0.00176256	-0.560527	0.0125475	0.722252	0.000479108
Butanoic acid, ethyl ester	turquoise	-0.6205	0.00458764	NA	NA	0.716804	0.000553583
p-Cresol	turquoise	-0.623522	0.00433787	-0.542788	0.0163347	0.714835	0.00058279
2-Hexanone	turquoise	-0.72475	0.000447908	-0.352351	0.138999	0.710791	0.00064687
Hexadecane	turquoise	-0.634817	0.00350098	0.239046	0.324317	0.703946	0.00076886
Acetoin	turquoise	-0.637046	0.00335275	-0.0470618	0.848278	0.686653	0.00116587
1-Pentanol	turquoise	-0.716796	0.000553686	0.322916	0.177511	0.681033	0.00132703
Copaene	turquoise	-0.589388	0.0079164	NA	NA	0.679866	0.00136271
6-Methyl-3,5-heptadiene-2-one	turquoise	-0.568398	0.0111108	-0.41833	0.0746759	0.678599	0.00140238
k__Bacteria;p__Actinobacteria;c__Actinobacteria;o__Bifidobacteriales;f__Bifidobacteriaceae;g__Bifidobacteriumlongum	turquoise	-0.416676	0.0759505	-0.428577	0.067129	0.67679	0.00146066
k__Bacteria;p__Firmicutes;c__Clostridia;o__Clostridiales;f__Lachnospiraceae;g__Roseburiafaecis	turquoise	-0.49276	0.0320712	-0.495246	0.0310824	0.671344	0.00164849
Indole	turquoise	-0.616736	0.00491516	-0.442811	0.0576102	0.667179	0.00180537
k__Bacteria;p__Bacteroidetes;c__Bacteroidia;o__Bacteroidales;f__[Paraprevotellaceae];g__	turquoise	-0.434038	0.0633476	0.20913	0.390203	0.659817	0.00211302
Heptane, 3,4-dimethyl-	turquoise	-0.597276	0.00692899	0.159157	0.515164	0.65771	0.00220869
2-Butanone	turquoise	-0.680083	0.00135601	0.200326	0.410904	0.655595	0.00230834
k__Bacteria;p__Firmicutes;c__Clostridia;o__Clostridiales;f__Ruminococcaceae;g__Ruminococcusbromii	turquoise	-0.550919	0.0144996	0.184155	0.450423	0.652477	0.00246195
k__Bacteria;p__Actinobacteria;c__Actinobacteria;o__Bifidobacteriales;f__Bifidobacteriaceae;g__Bifidobacteriumadolescentis	turquoise	-0.410849	0.0805702	0.06202	0.800865	0.649935	0.00259343
k__Bacteria;p__Actinobacteria;c__Actinobacteria;o__Bifidobacteriales;f__Bifidobacteriaceae;g__Bifidobacteriumpseudolongum	turquoise	-0.640801	0.00311473	-0.143974	0.556505	0.64369	0.00294125
Phenol	turquoise	-0.54379	0.0160992	-0.609262	0.00562249	0.618575	0.00475284
k__Bacteria;p__Firmicutes;c__Clostridia;o__Clostridiales;f__Clostridiaceae;g__	turquoise	-0.505503	0.0272517	0.174676	0.474464	0.611281	0.00542366
2-Butanol, 3-methyl-	turquoise	-0.316513	0.186756	-0.41833	0.0746759	0.600119	0.00659875
k__Bacteria;p__Bacteroidetes;c__Bacteroidia;o__Bacteroidales;f__[Barnesiellaceae];g__	turquoise	-0.39485	0.0943178	-0.272669	0.258722	0.594688	0.00724132
k__Bacteria;p__Firmicutes;c__Erysipelotrichi;o__Erysipelotrichales;f__Erysipelotrichaceae;g__[Eubacterium]biforme	turquoise	-0.320339	0.181194	-0.00984809	0.968083	0.573133	0.0103125
k__Bacteria;p__Bacteroidetes;c__Bacteroidia;o__Bacteroidales;f__Bacteroidaceae;g__Bacteroidesuniformis	turquoise	-0.647172	0.00274283	0.216043	0.374361	0.572122	0.0104788
2-Butenal, 2-methyl-	turquoise	-0.399742	0.0899453	-0.294827	0.220447	0.564392	0.0118244
k__Archaea;p__Euryarchaeota;c__Methanobacteria;o__Methanobacteriales;f__Methanobacteriaceae;g__Methanosphaera	turquoise	-0.494281	0.0314635	-0.41833	0.0746759	0.500582	0.0290406
k__Bacteria;p__Firmicutes;c__Clostridia;o__Clostridiales;f__Clostridiaceae;g__Clostridium	turquoise	-0.368586	0.120466	-0.275875	0.252941	0.485385	0.0351483
Butanoic acid, 2-methyl-, ethyl ester	turquoise	-0.486213	0.0347918	NA	NA	0.445742	0.0557835
Undecane, 2-methyl-	turquoise	-0.3797	0.108839	NA	NA	0.414044	0.0780128
k__Bacteria;p__Proteobacteria;c__Betaproteobacteria;o__Burkholderiales;f__Alcaligenaceae;g__	turquoise	-0.32181	0.179086	-0.0875143	0.721651	0.409955	0.0812975
2-Nonanone	turquoise	-0.255967	0.290175	-0.131957	0.59023	0.406509	0.0841438
k__Bacteria;p__Proteobacteria;c__Betaproteobacteria;Other;Other;Other	turquoise	-0.276636	0.251582	0.239046	0.324317	0.40114	0.0887237
k__Bacteria;p__Proteobacteria;c__Gammaproteobacteria;o__Pasteurellales;f__Pasteurellaceae;Other	turquoise	-0.40071	0.0890981	0.239046	0.324317	0.396208	0.0930884
k__Bacteria;p__Firmicutes;c__Bacilli;o__Bacillales;f__Staphylococcaceae;g__Staphylococcusaureus	turquoise	-0.320679	0.180705	NA	NA	0.39297	0.0960387
Propanoic acid, ethyl ester	turquoise	-0.37486	0.113799	NA	NA	0.389898	0.0988995
k__Bacteria;p__Firmicutes;c__Clostridia;o__Clostridiales;f__Lachnospiraceae;g__Lachnobacterium	turquoise	-0.306177	0.202353	-0.212398	0.382669	0.356756	0.133786
k__Bacteria;p__Bacteroidetes;c__Bacteroidia;o__Bacteroidales;f__Bacteroidaceae;Other	turquoise	-0.311125	0.194783	0.0937291	0.702713	0.34323	0.150244
k__Bacteria;p__Bacteroidetes;c__Bacteroidia;o__Bacteroidales;f__[Odoribacteraceae];g__Odoribacter	turquoise	-0.356097	0.134556	-0.591082	0.00769536	0.308088	0.199407
k__Bacteria;p__Proteobacteria;c__Deltaproteobacteria;o__Desulfovibrionales;f__Desulfovibrionaceae;g__Bilophila	turquoise	0.238989	0.324435	0.242993	0.316149	-0.291665	0.225669
3-hexanone	turquoise	0.287481	0.232702	-0.216552	0.373209	-0.293045	0.22338
k__Bacteria;p__Firmicutes;c__Erysipelotrichi;o__Erysipelotrichales;f__Erysipelotrichaceae;g__[Eubacterium]cylindroides	turquoise	0.356902	0.133615	-0.0497044	0.83986	-0.302212	0.208559
k__Bacteria;p__Proteobacteria;c__Gammaproteobacteria;o__Enterobacteriales;f__Enterobacteriaceae;g__Klebsiella	turquoise	0.297177	0.216618	-0.207695	0.393536	-0.341682	0.152212
Tetradecane	turquoise	0.41791	0.0749984	-0.279838	0.245909	-0.347899	0.144411
5-Methyl-2-heptanone	turquoise	0.360492	0.129472	-0.0704826	0.774322	-0.353706	0.13738
k__Bacteria;p__Firmicutes;c__Bacilli;o__Bacillales;f__Bacillaceae;g__	turquoise	0.356154	0.13449	-0.0624358	0.799556	-0.372338	0.116446
k__Bacteria;p__Firmicutes;c__Bacilli;o__Lactobacillales;f__;g__	turquoise	0.417875	0.075025	-0.657293	0.00222805	-0.375841	0.112781
Ethanol	turquoise	0.390115	0.0986947	-0.494662	0.0313127	-0.377797	0.11077
k__Bacteria;p__Firmicutes;c__Clostridia;o__Clostridiales;f__Lachnospiraceae;g__Lachnospira	turquoise	0.403726	0.0864956	0.0415461	0.865896	-0.38252	0.106021
k__Bacteria;p__Firmicutes;c__Bacilli;o__Lactobacillales;f__Streptococcaceae;g__Streptococcusluteciae	turquoise	0.382462	0.106078	0.182465	0.454663	-0.403313	0.0868481
k__Bacteria;p__Bacteroidetes;c__Bacteroidia;o__Bacteroidales;f__Rikenellaceae;Other	turquoise	0.395422	0.0937982	-0.269395	0.264712	-0.411396	0.0801284
k__Bacteria;p__Proteobacteria;c__Gammaproteobacteria;o__Aeromonadales;f__Succinivibrionaceae;g__Succinivibrio	turquoise	0.434744	0.0628703	0.0139903	0.954669	-0.422297	0.0716833
k__Bacteria;p__Proteobacteria;c__Gammaproteobacteria;o__Enterobacteriales;f__Enterobacteriaceae;g__Morganellamorganii	turquoise	0.445553	0.0559005	-0.675562	0.00150135	-0.424772	0.0698619
k__Bacteria;p__Proteobacteria;c__Gammaproteobacteria;o__Enterobacteriales;f__Enterobacteriaceae;g__Proteus	turquoise	0.406997	0.0837359	-0.175858	0.471432	-0.429759	0.0662968
k__Bacteria;p__Firmicutes;c__Clostridia;o__Clostridiales;Other;Other	turquoise	0.46393	0.045411	-0.104959	0.668919	-0.475097	0.0398172
k__Bacteria;p__Lentisphaerae;c__[Lentisphaeria];o__Victivallales;f__Victivallaceae;g__	turquoise	0.513325	0.0245876	-0.42336	0.0708963	-0.496529	0.0305817
k__Bacteria;p__Firmicutes;c__Clostridia;o__Clostridiales;f__Veillonellaceae;g__Succiniclasticum	turquoise	0.523267	0.0215012	-0.231691	0.339865	-0.538647	0.0173382
Dodecane	turquoise	0.640417	0.0031384	-0.635428	0.00345984	-0.615544	0.00502286
2,6-Dimethyl 4 heptanone	turquoise	0.720032	0.000508367	0.102073	0.677551	-0.690176	0.00107348
Methyl Isobutyl Ketone	turquoise	0.965515	2.28229e-11	0.0451844	0.854267	-0.890864	3.15565e-07

## Sheet: brown
	moduleColor	BS.Condition	p.BS.Condition	BS.Treatment	p.BS.Treatment	MM.brown	p.MM.brown
k__Bacteria;p__Firmicutes;c__Clostridia;o__Clostridiales;f__Clostridiaceae;g__Clostridiumhiranonis	brown	-0.421415	0.0723407	NA	NA	0.97585	1.14439e-12
k__Bacteria;p__Firmicutes;c__Clostridia;o__Clostridiales;f__Peptostreptococcaceae;g__	brown	-0.504298	0.0276816	-0.353625	0.137477	0.968612	1.0364e-11
k__Bacteria;p__Actinobacteria;c__Coriobacteriia;o__Coriobacteriales;f__Coriobacteriaceae;g__Collinsella	brown	-0.367682	0.121449	-0.0912872	0.710135	0.952865	3.11287e-10
k__Bacteria;p__Actinobacteria;c__Coriobacteriia;o__Coriobacteriales;f__Coriobacteriaceae;g__Collinsellaaerofaciens	brown	-0.34839	0.143808	0.126127	0.606893	0.936911	3.5119e-09
k__Bacteria;p__Firmicutes;c__Clostridia;o__Clostridiales;f__[Mogibacteriaceae];g__	brown	-0.492008	0.0323749	-0.325086	0.174449	0.933496	5.43293e-09
k__Bacteria;p__Firmicutes;c__Erysipelotrichi;o__Erysipelotrichales;f__Erysipelotrichaceae;g__	brown	-0.310093	0.196346	-0.00823385	0.973312	0.917393	3.24532e-08
k__Bacteria;p__Firmicutes;c__Bacilli;o__Lactobacillales;f__Aerococcaceae;Other	brown	-0.298578	0.214355	0.239046	0.324317	0.914305	4.38582e-08
k__Bacteria;p__Firmicutes;c__Bacilli;o__Lactobacillales;f__Carnobacteriaceae;g__Granulicatella	brown	-0.42685	0.0683591	-0.640494	0.00313361	0.877095	8.25323e-07
k__Bacteria;p__Firmicutes;c__Clostridia;o__Clostridiales;f__Clostridiaceae;g__SMB53	brown	-0.532542	0.0189062	0.241479	0.319267	0.848824	4.33738e-06
k__Bacteria;p__Firmicutes;c__Clostridia;o__Clostridiales;f__Lachnospiraceae;g__Oribacterium	brown	-0.271943	0.260043	0.239046	0.324317	0.822411	1.55024e-05
k__Bacteria;p__Firmicutes;c__Clostridia;o__Clostridiales;f__Lachnospiraceae;g__Blautiaobeum	brown	-0.294335	0.221254	-0.0891068	0.716783	0.778521	8.6303e-05
Anethole	brown	-0.652223	0.00247486	-0.41833	0.0746759	0.764474	0.000138184
k__Bacteria;p__Actinobacteria;c__Coriobacteriia;o__Coriobacteriales;f__Coriobacteriaceae;g__	brown	-0.486484	0.0346758	-0.0196761	0.936276	0.723281	0.000466033
Butanal	brown	-0.38898	0.0997658	NA	NA	0.717093	0.000549393
k__Bacteria;p__Firmicutes;c__Clostridia;o__Clostridiales;f__Lachnospiraceae;g__Coprococcus	brown	-0.302738	0.207728	-0.316747	0.186413	0.698154	0.000886669
k__Bacteria;p__Actinobacteria;c__Coriobacteriia;o__Coriobacteriales;f__Coriobacteriaceae;g__Eggerthellalenta	brown	0.122907	0.616176	-0.080301	0.743827	0.653844	0.00239358
k__Bacteria;p__Firmicutes;c__Clostridia;o__Clostridiales;f__Peptococcaceae;g__Peptococcus	brown	-0.0576354	0.814701	0.247335	0.307306	0.624446	0.00426373
heptanal	brown	-0.0626042	0.799025	0.239046	0.324317	0.582146	0.00892077
k__Bacteria;p__Firmicutes;c__Clostridia;o__Clostridiales;f__[Tissierellaceae];g__Peptoniphilus	brown	-0.284738	0.237388	0.239046	0.324317	0.578559	0.00945512
k__Bacteria;p__Firmicutes;c__Bacilli;o__Gemellales;f__Gemellaceae;g__	brown	-0.16714	0.494026	-0.379986	0.108551	0.578273	0.00949882
1-Hexanol	brown	-0.480464	0.0373256	-0.338685	0.156075	0.548637	0.0149971
k__Bacteria;p__Firmicutes;c__Clostridia;o__Clostridiales;f__Clostridiaceae;Other	brown	-0.148485	0.544069	0.184347	0.449944	0.527306	0.0203386
2,3-Pentanedione	brown	-0.538489	0.0173774	-0.41833	0.0746759	0.491255	0.0326815
Furfural	brown	-0.432222	0.0645869	-0.644697	0.00288265	0.480328	0.0373873
2,3-Butanedione	brown	-0.536028	0.0179975	0.567872	0.0112025	0.45721	0.0490553
k__Bacteria;p__Firmicutes;c__Clostridia;o__Clostridiales;f__Lachnospiraceae;Other	brown	0.115038	0.6391	-0.0865277	0.724672	0.392625	0.0963569
k__Bacteria;p__Firmicutes;c__Clostridia;o__Clostridiales;f__;g__	brown	0.0924322	0.706651	-0.472145	0.0412416	0.282884	0.24059
k__Bacteria;p__Firmicutes;c__Bacilli;o__Lactobacillales;f__Lactobacillaceae;g__Lactobacillusmucosae	brown	-0.245328	0.311374	-0.0830346	0.735399	0.26559	0.271779
k__Bacteria;p__Firmicutes;c__Clostridia;o__Clostridiales;f__Ruminococcaceae;g__Ruminococcusflavefaciens	brown	-0.290402	0.227777	0.0289528	0.906338	0.244777	0.312497
k__Bacteria;p__Firmicutes;c__Clostridia;o__Clostridiales;f__Christensenellaceae;g__Christensenella	brown	-0.42228	0.0716954	-0.212483	0.382473	0.244565	0.31293
k__Bacteria;p__Firmicutes;c__Clostridia;o__Clostridiales;f__Clostridiaceae;g__Clostridiumperfringens	brown	-0.197498	0.417677	0.350291	0.141485	0.232667	0.337778
k__Bacteria;p__Firmicutes;c__Clostridia;o__Clostridiales;f__Lachnospiraceae;g__[Ruminococcus]	brown	-0.185534	0.446979	0.0473793	0.847266	0.227458	0.349008
k__Bacteria;p__Firmicutes;c__Clostridia;o__Clostridiales;f__Syntrophomonadaceae;g__Syntrophomonas	brown	-0.266037	0.270944	0.239046	0.324317	0.219131	0.367403

## Sheet: blue
	moduleColor	BS.Condition	p.BS.Condition	BS.Treatment	p.BS.Treatment	MM.blue	p.MM.blue
k__Bacteria;p__Bacteroidetes;c__Bacteroidia;o__Bacteroidales;f__Bacteroidaceae;g__Bacteroidesplebeius	blue	-0.293263	0.223019	-0.242521	0.317118	0.970363	6.4005e-12
k__Bacteria;p__Bacteroidetes;c__Bacteroidia;o__Bacteroidales;f__Bacteroidaceae;g__Bacteroidescoprophilus	blue	-0.263507	0.275699	-0.150227	0.539302	0.969795	7.50764e-12
k__Bacteria;p__Bacteroidetes;c__Bacteroidia;o__Bacteroidales;f__[Paraprevotellaceae];g__[Prevotella]	blue	-0.335066	0.160829	0.240781	0.320711	0.968539	1.05682e-11
k__Bacteria;p__Bacteroidetes;c__Bacteroidia;o__Bacteroidales;f__Bacteroidaceae;g__Bacteroidesbarnesiae	blue	-0.274743	0.254973	0.200854	0.409646	0.968023	1.21155e-11
k__Bacteria;p__Firmicutes;c__Erysipelotrichi;o__Erysipelotrichales;f__Erysipelotrichaceae;g__Catenibacterium	blue	-0.233918	0.335113	0.231071	0.341197	0.966313	1.87558e-11
k__Bacteria;p__Firmicutes;c__Clostridia;o__Clostridiales;f__Dehalobacteriaceae;g__	blue	-0.40846	0.0825233	-0.0445766	0.856208	0.94625	9.29126e-10
k__Bacteria;p__Synergistetes;c__Synergistia;o__Synergistales;f__Synergistaceae;g__Synergistes	blue	-0.237131	0.328323	-0.41833	0.0746759	0.935565	4.18267e-09
k__Bacteria;p__Bacteroidetes;c__Bacteroidia;o__Bacteroidales;f__Porphyromonadaceae;g__Parabacteroides	blue	-0.288485	0.231002	0.00716554	0.976774	0.929113	9.206e-09
k__Bacteria;p__Bacteroidetes;c__Bacteroidia;o__Bacteroidales;f__[Odoribacteraceae];g__Butyricimonas	blue	-0.291826	0.225402	-0.39009	0.0987184	0.921168	2.20929e-08
k__Bacteria;p__Firmicutes;c__Clostridia;o__Clostridiales;f__Veillonellaceae;g__Megasphaera	blue	-0.106483	0.664379	-0.212351	0.382776	0.920064	2.4771e-08
k__Bacteria;p__Firmicutes;c__Clostridia;o__Clostridiales;f__Peptococcaceae;g__	blue	-0.440011	0.0593967	0.438555	0.0603421	0.870809	1.23343e-06
k__Bacteria;p__Firmicutes;c__Erysipelotrichi;o__Erysipelotrichales;f__Erysipelotrichaceae;g__cc_115	blue	-0.168147	0.491389	-0.252016	0.297942	0.866389	1.61618e-06
k__Bacteria;p__Actinobacteria;c__Actinobacteria;o__Actinomycetales;f__Micrococcaceae;g__Rothiamucilaginosa	blue	-0.176622	0.469477	0.0162893	0.947229	0.850101	4.05421e-06
k__Bacteria;p__Bacteroidetes;c__Bacteroidia;o__Bacteroidales;f__Prevotellaceae;g__Prevotellacopri	blue	-0.427262	0.0680639	-0.190669	0.434276	0.810273	2.60207e-05
k__Bacteria;p__Proteobacteria;c__Gammaproteobacteria;o__Pasteurellales;f__Pasteurellaceae;g__Haemophilusparainfluenzae	blue	-0.383866	0.104695	0.177172	0.468075	0.793992	4.93664e-05
k__Bacteria;p__Firmicutes;c__Clostridia;o__Clostridiales;f__Ruminococcaceae;g__Anaerotruncus	blue	0.0313938	0.898479	-0.0576615	0.814619	0.785398	6.77009e-05
k__Bacteria;p__Synergistetes;c__Synergistia;o__Synergistales;f__Synergistaceae;Other	blue	-0.382091	0.106446	-0.582721	0.00883748	0.768522	0.000121052
k__Bacteria;p__Synergistetes;c__Synergistia;o__Synergistales;f__Synergistaceae;g__	blue	-0.168295	0.491003	-0.518225	0.0230257	0.75144	0.000208069
k__Bacteria;p__Bacteroidetes;c__Bacteroidia;o__Bacteroidales;f__Porphyromonadaceae;g__Parabacteroidesdistasonis	blue	-0.352702	0.138578	0.171185	0.483479	0.735988	0.000327872
k__Bacteria;p__Bacteroidetes;c__Bacteroidia;o__Bacteroidales;f__Prevotellaceae;Other	blue	-0.493762	0.0316695	NA	NA	0.704626	0.00075593
k__Bacteria;p__Firmicutes;c__Bacilli;o__Bacillales;f__Staphylococcaceae;g__Staphylococcus	blue	-0.220151	0.36512	-0.440692	0.0589588	0.64484	0.00287444
k__Bacteria;p__Bacteroidetes;c__Bacteroidia;o__Bacteroidales;f__Bacteroidaceae;g__Bacteroideseggerthii	blue	0.0359312	0.883895	-0.351359	0.140192	0.629556	0.00387249
k__Bacteria;p__Actinobacteria;c__Coriobacteriia;o__Coriobacteriales;f__Coriobacteriaceae;g__Slackia	blue	-0.422906	0.0712312	0.257691	0.286825	0.548691	0.0149851
k__Bacteria;p__Firmicutes;c__Bacilli;o__Lactobacillales;f__Streptococcaceae;g__Streptococcusanginosus	blue	-0.298046	0.215212	-0.467526	0.0435478	0.5237	0.021374
k__Bacteria;p__Firmicutes;c__Clostridia;o__Clostridiales;f__Veillonellaceae;g__Veillonelladispar	blue	-0.184309	0.45004	-0.599584	0.00665993	0.508083	0.0263491
k__Bacteria;p__Firmicutes;c__Clostridia;o__Clostridiales;f__Eubacteriaceae;g__Pseudoramibacter_Eubacterium	blue	0.12734	0.60341	0.00909946	0.970508	0.460443	0.0472751
k__Bacteria;p__Firmicutes;c__Erysipelotrichi;o__Erysipelotrichales;f__Erysipelotrichaceae;g__[Eubacterium]dolichum	blue	-0.0305857	0.90108	0.105622	0.666944	0.456656	0.0493657
k__Bacteria;p__Firmicutes;c__Clostridia;o__Clostridiales;f__[Mogibacteriaceae];Other	blue	0.189941	0.436064	0.0396	0.872128	0.448588	0.0540525
k__Bacteria;p__Synergistetes;c__Synergistia;o__Synergistales;f__Synergistaceae;g__Cloacibacillus	blue	-0.278268	0.248681	-0.424497	0.0700624	0.442797	0.0576189
k__Bacteria;p__Firmicutes;c__Clostridia;o__Clostridiales;f__Peptococcaceae;g__Desulfotomaculum	blue	0.00725392	0.976488	0.239046	0.324317	0.408864	0.0821903
k__Bacteria;p__Actinobacteria;c__Coriobacteriia;o__Coriobacteriales;f__Coriobacteriaceae;Other	blue	-0.0735678	0.764703	0.214892	0.376972	0.384273	0.104297
k__Bacteria;p__Firmicutes;c__Bacilli;o__Lactobacillales;f__Leuconostocaceae;g__Leuconostoc	blue	-0.277004	0.250925	-0.41833	0.0746759	0.380001	0.108536
k__Bacteria;p__Firmicutes;c__Clostridia;o__Clostridiales;f__Veillonellaceae;g__Phascolarctobacterium	blue	-0.225068	0.354232	-0.0742425	0.762604	0.341971	0.151843
k__Bacteria;p__Verrucomicrobia;c__Verrucomicrobiae;o__Verrucomicrobiales;f__Verrucomicrobiaceae;g__Akkermansiamuciniphila	blue	-0.567715	0.0112299	0.300291	0.21161	0.334284	0.161868
k__Bacteria;p__Firmicutes;c__Clostridia;o__Clostridiales;f__Dehalobacteriaceae;g__Dehalobacterium	blue	-0.139662	0.568509	0.0528837	0.829755	0.244685	0.312684

## Sheet: grey
	moduleColor	BS.Condition	p.BS.Condition	BS.Treatment	p.BS.Treatment	MM.grey	p.MM.grey
k__Bacteria;p__Firmicutes;c__Clostridia;o__Clostridiales;f__Eubacteriaceae;g__Anaerofustis	grey	-0.361456	0.128376	-0.41833	0.0746759	0.802206	3.59966e-05
k__Bacteria;p__Proteobacteria;c__Epsilonproteobacteria;o__Campylobacterales;f__Campylobacteraceae;g__Campylobacter	grey	-0.327491	0.171097	0.351201	0.140384	0.790036	5.71914e-05
k__Bacteria;p__Actinobacteria;c__Coriobacteriia;o__Coriobacteriales;f__Coriobacteriaceae;g__Atopobium	grey	-0.520836	0.0222259	-0.155926	0.523838	0.779895	8.22731e-05
k__Archaea;p__Euryarchaeota;c__Methanobacteria;o__Methanobacteriales;f__Methanobacteriaceae;g__Methanobrevibacter	grey	-0.455602	0.0499595	-0.531366	0.0192207	0.73755	0.000313582
k__Bacteria;p__Firmicutes;c__Clostridia;o__Clostridiales;f__Peptostreptococcaceae;Other	grey	-0.366171	0.123105	0.233421	0.336171	0.713693	0.000600321
k__Bacteria;p__Bacteroidetes;c__Bacteroidia;o__Bacteroidales;f__[Barnesiellaceae];Other	grey	-0.185943	0.44596	0.227937	0.347967	0.70964	0.000666168
k__Bacteria;p__Bacteroidetes;c__Bacteroidia;o__Bacteroidales;f__Prevotellaceae;g__Prevotella	grey	-0.271126	0.261534	0.579722	0.00927923	0.688777	0.00110939
k__Bacteria;p__Bacteroidetes;c__Bacteroidia;o__Bacteroidales;f__[Barnesiellaceae];g__Barnesiellaviscericola	grey	-0.163658	0.503193	0.231625	0.340008	0.673534	0.00157066
2-Methyl-3-pentanol	grey	-0.204495	0.401028	-0.622073	0.00445618	0.647719	0.00271269
k__Bacteria;p__Proteobacteria;c__Gammaproteobacteria;o__Enterobacteriales;f__Enterobacteriaceae;g__Serratia	grey	0.0252369	0.918318	-0.23024	0.342985	0.620116	0.00462023
cis-2,6-Dimethyl-2,6-octadiene	grey	-0.142406	0.560857	-0.437005	0.0613611	0.61269	0.0052884
k__Bacteria;p__Firmicutes;c__Clostridia;o__Clostridiales;f__Veillonellaceae;g__	grey	-0.0689802	0.779018	0.132589	0.588435	0.596526	0.00701837
k__Bacteria;p__Firmicutes;c__Clostridia;o__Clostridiales;f__[Mogibacteriaceae];g__Mogibacterium	grey	-0.0420444	0.864302	-0.0157247	0.949056	0.526484	0.020571
k__Bacteria;p__Firmicutes;c__Clostridia;o__Clostridiales;f__Clostridiaceae;g__02d06	grey	-0.368552	0.120503	-0.41833	0.0746759	0.505728	0.0271721
k__Bacteria;p__Firmicutes;c__Clostridia;o__Clostridiales;f__[Tissierellaceae];g__Parvimonas	grey	-0.279211	0.247013	0.239046	0.324317	0.495174	0.0311106
k__Bacteria;p__Bacteroidetes;c__Bacteroidia;o__Bacteroidales;f__Porphyromonadaceae;g__Porphyromonas	grey	-0.213219	0.380787	0.161365	0.509273	0.489928	0.0332268
k__Bacteria;p__Firmicutes;c__Bacilli;o__Lactobacillales;f__Enterococcaceae;g__Enterococcuscecorum	grey	0.247661	0.306648	-0.387531	0.101145	0.487412	0.0342804
6-Methyl-2-heptanone	grey	-0.557042	0.0132294	0.239046	0.324317	0.47144	0.0415873
k__Bacteria;p__Firmicutes;c__Bacilli;o__Bacillales;f__Planococcaceae;g__	grey	-0.503814	0.0278558	NA	NA	0.457492	0.0488978
Pentanal	grey	-0.0466022	0.849743	-0.236165	0.330357	0.373031	0.115714
k__Bacteria;p__Actinobacteria;c__Actinobacteria;o__Actinomycetales;f__Micrococcaceae;g__Rothiadentocariosa	grey	-0.391123	0.0977511	-0.615204	0.00505385	0.359548	0.130553
1H-Indole, 4-methyl-	grey	-0.402192	0.0878123	-0.0640557	0.79446	0.34303	0.150497
k__Bacteria;p__Actinobacteria;c__Coriobacteriia;o__Coriobacteriales;f__Coriobacteriaceae;g__Adlercreutzia	grey	-0.257725	0.286759	0.125011	0.610104	0.337849	0.157164
k__Bacteria;p__Firmicutes;c__Clostridia;o__Clostridiales;f__Veillonellaceae;Other	grey	0.0442116	0.857374	0.143892	0.556732	0.327657	0.170867
Dimethyl disulfide	grey	-0.0493299	0.841052	-0.188332	0.440033	0.291401	0.226109
k__Bacteria;p__Firmicutes;c__Erysipelotrichi;o__Erysipelotrichales;f__Erysipelotrichaceae;g__[Eubacterium]	grey	0.0633973	0.79653	-0.383843	0.104718	0.219977	0.36551
k__Bacteria;p__Firmicutes;c__Clostridia;o__Clostridiales;f__Peptostreptococcaceae;g__Peptostreptococcusanaerobius	grey	-0.13178	0.590732	0.239046	0.324317	0.20564	0.398338
k__Bacteria;p__Firmicutes;c__Bacilli;o__Lactobacillales;f__Enterococcaceae;g__Enterococcus	grey	0.187657	0.441703	-0.434855	0.0627958	0.190405	0.434924
k__Bacteria;p__Actinobacteria;c__Actinobacteria;o__Bifidobacteriales;f__Bifidobacteriaceae;g__Bifidobacteriumbifidum	grey	0.130375	0.594732	0.157328	0.520064	0.175907	0.471308
k__Bacteria;p__Proteobacteria;c__Alphaproteobacteria;o__RF32;f__;g__	grey	0.0453181	0.853841	0.166452	0.495829	0.168499	0.490468
k__Bacteria;p__Proteobacteria;c__Deltaproteobacteria;o__Desulfovibrionales;f__Desulfovibrionaceae;g__DesulfovibrioD168	grey	-0.0559565	0.820014	-0.33344	0.162995	0.138421	0.571984
k__Bacteria;p__Proteobacteria;c__Gammaproteobacteria;Other;Other;Other	grey	0.216516	0.37329	-0.37321	0.115526	0.133411	0.586104
.beta.-Myrcene	grey	-0.383522	0.105033	NA	NA	0.129947	0.595952
k__Bacteria;p__Bacteroidetes;c__Bacteroidia;o__Bacteroidales;f__[Paraprevotellaceae];g__Paraprevotella	grey	-0.401485	0.0884241	-0.381978	0.106558	0.117977	0.630499
k__Bacteria;p__Proteobacteria;c__Gammaproteobacteria;o__Pseudomonadales;f__Pseudomonadaceae;g__Pseudomonas	grey	0.228486	0.346775	-0.111684	0.648966	0.112288	0.647185
k__Bacteria;p__Firmicutes;c__Clostridia;o__Clostridiales;f__Ruminococcaceae;g__Faecalibacteriumprausnitzii	grey	-0.0565223	0.818222	0.185395	0.447326	0.109455	0.655555
k__Bacteria;p__Firmicutes;c__Clostridia;o__Clostridiales;f__Lachnospiraceae;g__Anaerostipes	grey	-0.11904	0.627401	-0.44582	0.0557356	0.100231	0.683078
k__Bacteria;p__Actinobacteria;c__Actinobacteria;o__Bifidobacteriales;f__Bifidobacteriaceae;g__Scardovia	grey	0.144831	0.554133	0.281839	0.242407	0.0983465	0.688749
k__Bacteria;p__Firmicutes;c__Bacilli;o__Lactobacillales;f__Lactobacillaceae;g__Lactobacillusruminis	grey	0.0316637	0.897611	-0.298963	0.213736	0.096212	0.695193
k__Bacteria;p__Firmicutes;c__Clostridia;o__Clostridiales;f__Lachnospiraceae;g__Blautiaproducta	grey	0.114119	0.641797	-0.409175	0.0819348	0.0943719	0.700763
k__Bacteria;p__Firmicutes;c__Bacilli;o__Lactobacillales;f__Lactobacillaceae;Other	grey	0.180735	0.459025	-0.346691	0.145905	0.0832413	0.734763
k__Bacteria;p__Firmicutes;c__Erysipelotrichi;o__Erysipelotrichales;f__Erysipelotrichaceae;Other	grey	0.145817	0.551409	0.0246819	0.920109	0.0757728	0.757849
k__Bacteria;p__Firmicutes;c__Clostridia;o__Clostridiales;f__Ruminococcaceae;g__Oscillospira	grey	0.230507	0.34241	-0.0517158	0.833465	0.0697684	0.776553
k__Bacteria;p__Firmicutes;c__Clostridia;o__Clostridiales;f__Veillonellaceae;g__Acidaminococcus	grey	0.026684	0.91365	0.166722	0.495121	0.0588629	0.810822
k__Bacteria;p__Firmicutes;c__Clostridia;o__Clostridiales;f__[Tissierellaceae];g__WAL_1855D	grey	0.170667	0.484823	0.226339	0.351449	0.0586241	0.811576
2-Pentanone	grey	-0.00234168	0.992409	-0.878378	7.58331e-07	0.0560853	0.819606
Methoxyacetic acid, 3-tridecyl ester	grey	0.244299	0.313472	-0.361423	0.128413	0.0442902	0.857123
k__Bacteria;p__Firmicutes;c__Erysipelotrichi;o__Erysipelotrichales;f__Erysipelotrichaceae;g__Bulleidia	grey	0.258978	0.284339	-0.521944	0.0218932	0.0438251	0.858609
k__Bacteria;p__Firmicutes;c__Clostridia;o__Clostridiales;f__Ruminococcaceae;g__	grey	0.272166	0.259638	-0.0795568	0.746127	0.0292757	0.905298
k__Bacteria;p__Firmicutes;c__Bacilli;o__Lactobacillales;f__Streptococcaceae;Other	grey	0.0804733	0.743295	0.193898	0.426383	0.0193902	0.937201
k__Bacteria;p__Proteobacteria;c__Gammaproteobacteria;o__Enterobacteriales;f__Enterobacteriaceae;Other	grey	0.283071	0.240266	0.190125	0.435611	0.0193422	0.937356
k__Bacteria;p__Actinobacteria;c__Actinobacteria;o__Bifidobacteriales;f__Bifidobacteriaceae;g__Bifidobacterium	grey	0.302038	0.208835	-0.405434	0.0850463	0.0160472	0.948012
k__Bacteria;p__Firmicutes;c__Clostridia;o__Clostridiales;f__[Mogibacteriaceae];g__Anaerovorax	grey	-0.0921162	0.707612	-0.383033	0.105515	0.0142449	0.953845
Tridecane	grey	0.0204961	0.933626	-0.981074	1.4668e-13	0.00998157	0.96765
k__Bacteria;p__Firmicutes;c__Clostridia;o__Clostridiales;f__Lachnospiraceae;g__Dorea	grey	0.126275	0.606469	-0.353245	0.13793	-0.0013336	0.995677
k__Bacteria;p__Proteobacteria;c__Betaproteobacteria;o__Burkholderiales;f__Oxalobacteraceae;g__	grey	0.220281	0.36483	-0.440516	0.0590717	-0.0109498	0.964514
k__Bacteria;p__Firmicutes;c__Erysipelotrichi;o__Erysipelotrichales;f__Erysipelotrichaceae;g__Holdemania	grey	0.34962	0.142302	-0.225892	0.352427	-0.0110958	0.964041
k__Bacteria;p__Firmicutes;c__Erysipelotrichi;o__Erysipelotrichales;f__Erysipelotrichaceae;g__Coprobacillus	grey	0.164831	0.500095	0.360081	0.129942	-0.013697	0.955618
k__Bacteria;p__Firmicutes;c__Clostridia;o__Clostridiales;f__Veillonellaceae;g__Veillonella	grey	-0.126843	0.604837	0.239046	0.324317	-0.0153692	0.950206
k__Bacteria;p__Proteobacteria;c__Deltaproteobacteria;o__Desulfovibrionales;f__Desulfovibrionaceae;g__Desulfovibrio	grey	0.0634813	0.796266	-0.44092	0.0588126	-0.0165751	0.946304
k__Bacteria;p__Proteobacteria;c__Betaproteobacteria;o__;f__;g__	grey	0.105096	0.66851	0.239046	0.324317	-0.0178708	0.942113
k__Bacteria;p__Bacteroidetes;c__Bacteroidia;o__Bacteroidales;f__Bacteroidaceae;g__Bacteroidesfragilis	grey	-0.0513405	0.834657	-0.00465142	0.984922	-0.0202623	0.934382
k__Bacteria;p__Proteobacteria;c__Gammaproteobacteria;o__Enterobacteriales;f__Enterobacteriaceae;g__	grey	-0.0349734	0.88697	-0.583856	0.00867487	-0.0278453	0.909907
k__Bacteria;p__Firmicutes;c__Clostridia;o__Clostridiales;f__Lachnospiraceae;g__[Ruminococcus]torques	grey	0.136545	0.577253	0.346546	0.146085	-0.0298171	0.903555
k__Bacteria;p__Bacteroidetes;c__Bacteroidia;o__Bacteroidales;f__Bacteroidaceae;g__Bacteroidesovatus	grey	-0.31935	0.182621	-0.0913512	0.70994	-0.0432649	0.860399
k__Bacteria;p__Actinobacteria;c__Actinobacteria;o__Actinomycetales;f__Actinomycetaceae;g__Actinomyces	grey	0.115722	0.637093	0.222968	0.35886	-0.046153	0.851176
k__Bacteria;p__Firmicutes;c__Clostridia;o__Clostridiales;f__Ruminococcaceae;g__Ruminococcus	grey	0.288073	0.231698	0.213448	0.380263	-0.0473477	0.847366
k__Bacteria;p__Firmicutes;c__Bacilli;o__Lactobacillales;f__Enterococcaceae;Other	grey	0.247598	0.306775	0.216448	0.373443	-0.0483593	0.844143
k__Bacteria;p__Proteobacteria;c__Betaproteobacteria;o__Burkholderiales;f__Comamonadaceae;Other	grey	-0.0478537	0.845754	0.0626778	0.798794	-0.0498109	0.839522
k__Bacteria;p__Firmicutes;c__Clostridia;o__Clostridiales;f__Lachnospiraceae;g__Doreaformicigenerans	grey	0.0871625	0.722728	0.246424	0.309149	-0.0528277	0.829933
k__Bacteria;p__Bacteroidetes;c__Bacteroidia;o__Bacteroidales;f__Bacteroidaceae;g__Bacteroidesacidifaciens	grey	-0.287766	0.232219	-0.41833	0.0746759	-0.0537518	0.827001
k__Bacteria;p__Bacteroidetes;c__Bacteroidia;o__Bacteroidales;f__Porphyromonadaceae;g__Parabacteroidesgordonii	grey	0.29096	0.226845	0.0751235	0.759866	-0.0561683	0.819343
k__Bacteria;p__Actinobacteria;c__Actinobacteria;o__Actinomycetales;f__Corynebacteriaceae;g__Corynebacteriumdurum	grey	0.212147	0.383243	-0.389515	0.0992601	-0.0586375	0.811534
k__Bacteria;p__Firmicutes;c__Bacilli;o__Bacillales;f__Staphylococcaceae;Other	grey	0.00733264	0.976233	-0.41833	0.0746759	-0.0643568	0.793513
k__Bacteria;p__Fusobacteria;c__Fusobacteriia;o__Fusobacteriales;f__Fusobacteriaceae;g__Fusobacterium	grey	-0.190753	0.434068	-0.163092	0.504691	-0.0660202	0.788291
k__Bacteria;p__Proteobacteria;c__Betaproteobacteria;o__Burkholderiales;f__Comamonadaceae;g__	grey	0.164385	0.501272	0.230832	0.341709	-0.0675083	0.783625
k__Bacteria;p__Proteobacteria;c__Gammaproteobacteria;o__Enterobacteriales;f__Enterobacteriaceae;g__Citrobacter	grey	-0.036992	0.88049	0.346201	0.146514	-0.0676446	0.783198
k__Bacteria;p__Actinobacteria;c__Actinobacteria;o__Bifidobacteriales;f__Bifidobacteriaceae;Other	grey	0.209682	0.388923	0.281347	0.243264	-0.0703073	0.77487
2-Propanamine	grey	0.314803	0.18928	-0.228156	0.347492	-0.07494	0.760436
k__Bacteria;p__Firmicutes;c__Clostridia;o__Clostridiales;f__Christensenellaceae;g__	grey	0.237811	0.326897	0.148144	0.545005	-0.0752563	0.759453
k__Bacteria;p__Bacteroidetes;c__Bacteroidia;o__Bacteroidales;f__S24-7;g__	grey	0.0969887	0.692846	0.18916	0.437989	-0.0856999	0.72721
2-Hexanol	grey	0.354582	0.136342	-0.577332	0.00964387	-0.0978644	0.690203
k__Bacteria;p__Firmicutes;c__Clostridia;o__Clostridiales;f__[Tissierellaceae];g__Anaerococcus	grey	0.230815	0.341747	0.26653	0.270023	-0.105714	0.666668
k__Bacteria;p__Bacteroidetes;c__Bacteroidia;o__Bacteroidales;f__Prevotellaceae;g__	grey	0.215504	0.375583	0.0660659	0.788147	-0.106492	0.664353
k__Bacteria;p__Proteobacteria;c__Betaproteobacteria;o__Burkholderiales;f__Alcaligenaceae;g__Sutterella	grey	-0.0369497	0.880625	0.132553	0.588538	-0.108736	0.657686
k__Bacteria;p__Actinobacteria;c__Actinobacteria;o__Actinomycetales;f__Corynebacteriaceae;g__Corynebacteriumvariabile	grey	0.341918	0.151911	-0.0718662	0.770005	-0.111026	0.650909
k__Bacteria;p__Firmicutes;c__Clostridia;o__Clostridiales;f__Lachnospiraceae;g__Coprococcuseutactus	grey	0.259184	0.283943	0.33163	0.165432	-0.112758	0.645801
k__Bacteria;p__Bacteroidetes;c__Bacteroidia;o__Bacteroidales;Other;Other	grey	-0.303057	0.207227	0.228208	0.34738	-0.115327	0.63825
Hexanal, 5-methyl-	grey	0.287059	0.233419	-0.0420174	0.864388	-0.115452	0.637886
k__Bacteria;p__Proteobacteria;c__Betaproteobacteria;o__Burkholderiales;f__Alcaligenaceae;Other	grey	-0.0553599	0.821903	0.227081	0.34983	-0.119506	0.626045
k__Bacteria;p__Proteobacteria;c__Deltaproteobacteria;o__Desulfovibrionales;f__Desulfovibrionaceae;g__	grey	0.220971	0.363292	0.241073	0.320105	-0.123753	0.613732
k__Bacteria;p__Bacteroidetes;c__Bacteroidia;o__Bacteroidales;f__;g__	grey	-0.126906	0.604654	0.166771	0.494991	-0.129673	0.596735
k__Bacteria;p__Proteobacteria;c__Betaproteobacteria;o__Burkholderiales;f__Oxalobacteraceae;g__Oxalobacterformigenes	grey	0.188831	0.4388	0.192769	0.429133	-0.133664	0.585388
k__Bacteria;p__Firmicutes;c__Bacilli;o__Lactobacillales;Other;Other	grey	0.266018	0.270979	0.183014	0.453285	-0.13686	0.576366
k__Bacteria;p__Proteobacteria;c__Betaproteobacteria;o__Burkholderiales;f__Oxalobacteraceae;Other	grey	0.275143	0.254254	-0.396437	0.0928823	-0.139194	0.569816
3-Methyl-2-butanone	grey	0.291736	0.225552	-0.0995707	0.685063	-0.14168	0.562877
k__Bacteria;p__Actinobacteria;c__Actinobacteria;o__Actinomycetales;f__Microbacteriaceae;g__	grey	0.252956	0.296084	-0.370209	0.118715	-0.17981	0.461366
3-Methyl Indole	grey	0.291578	0.225814	-0.170104	0.486285	-0.202926	0.404729
k__Bacteria;p__Firmicutes;c__Clostridia;o__Clostridiales;f__Lachnospiraceae;g__	grey	0.113836	0.642629	-0.0217674	0.929519	-0.203637	0.40305
k__Bacteria;p__Firmicutes;c__Clostridia;o__Clostridiales;f__Lachnospiraceae;g__[Ruminococcus]gnavus	grey	0.12261	0.617035	-0.57561	0.00991357	-0.222796	0.359241
k__Bacteria;p__Bacteroidetes;c__Bacteroidia;o__Bacteroidales;f__Bacteroidaceae;g__Bacteroides	grey	-0.166074	0.496824	0.500379	0.0291163	-0.227231	0.349503
k__Bacteria;p__Firmicutes;c__Clostridia;o__Clostridiales;f__Ruminococcaceae;Other	grey	0.22118	0.362827	-0.262004	0.278548	-0.315025	0.188951
1-Butanol	grey	0.142198	0.561436	0.397513	0.0919189	-0.323639	0.176487
Cyclohexene, 1,6,6-trimethyl-	grey	0.292127	0.224902	-0.157124	0.520614	-0.338683	0.156078
k__Bacteria;p__Firmicutes;c__Clostridia;o__Clostridiales;f__Lachnospiraceae;g__Epulopiscium	grey	0.126074	0.607046	0.345209	0.147751	-0.364874	0.12454
k__Bacteria;p__Firmicutes;c__Clostridia;o__Clostridiales;f__Veillonellaceae;g__Veillonellaparvula	grey	-0.137597	0.574296	0.11704	0.633236	-0.36883	0.120202
k__Bacteria;p__Firmicutes;c__Clostridia;o__Clostridiales;f__Lachnospiraceae;g__Blautia	grey	0.182631	0.454247	0.400379	0.0893868	-0.398721	0.090845
k__Bacteria;p__Proteobacteria;c__Betaproteobacteria;o__Burkholderiales;Other;Other	grey	-0.111544	0.64938	0.065044	0.791354	-0.403651	0.0865591
Undecane	grey	0.0167895	0.945611	0.224805	0.354811	-0.403681	0.086534
k__Bacteria;p__Bacteroidetes;c__Bacteroidia;o__Bacteroidales;f__Porphyromonadaceae;Other	grey	0.289973	0.228497	-0.0326424	0.894462	-0.421175	0.07252
k__Bacteria;p__Firmicutes;c__Clostridia;o__Clostridiales;f__Peptococcaceae;g__Desulfitobacter	grey	0.457126	0.0491021	0.322586	0.177979	-0.451019	0.0526059
k__Bacteria;p__Firmicutes;c__Bacilli;o__Turicibacterales;f__Turicibacteraceae;g__Turicibacter	grey	0.215454	0.375696	0.217449	0.371184	-0.465221	0.0447352
3-Methylbutanal	grey	0.292276	0.224654	0.356038	0.134625	-0.472642	0.0409989
k__Bacteria;p__Firmicutes;c__Bacilli;o__Lactobacillales;f__Streptococcaceae;g__Streptococcus	grey	0.0932448	0.704182	0.280757	0.244297	-0.519162	0.0227362
k__Bacteria;p__Firmicutes;c__Bacilli;o__Lactobacillales;f__Lactobacillaceae;g__	grey	0.262276	0.278031	0.193719	0.42682	-0.532171	0.0190048
k__Bacteria;p__Proteobacteria;c__Betaproteobacteria;o__Burkholderiales;f__Comamonadaceae;g__Comamonas	grey	0.439185	0.0599321	-0.0138792	0.955029	-0.546765	0.0154152
k__Bacteria;p__Synergistetes;c__Synergistia;o__Synergistales;f__Dethiosulfovibrionaceae;g__Pyramidobacterpiscolens	grey	0.24617	0.309665	0.235577	0.331598	-0.561185	0.012422
1-Propanamine, N,2-dimethyl-	grey	0.248517	0.304926	0.29889	0.213853	-0.564467	0.0118107
k__Bacteria;p__Firmicutes;c__Bacilli;o__Lactobacillales;f__Lactobacillaceae;g__Lactobacillus	grey	0.339441	0.155094	0.198082	0.416274	-0.585716	0.00841358
k__Bacteria;p__Firmicutes;c__Clostridia;o__Clostridiales;f__Lachnospiraceae;g__Roseburia	grey	0.129859	0.596205	0.192006	0.430998	-0.588649	0.00801456
k__Bacteria;p__Firmicutes;c__Clostridia;o__Clostridiales;f__Lachnospiraceae;g__Butyrivibrio	grey	0.262451	0.277699	0.112065	0.647843	-0.591614	0.00762685
